# Supplementary material for: Genetic Signatures in the Envelope Glycoproteins of HIV-1 that Associate with Broadly Neutralizing Antibodies
Source: PLoS Comput Biol. 2010 Oct 7;6(10):e1000955. doi: 10.1371/journal.pcbi.1000955 (PMC2951345; doi:10.1371/journal.pcbi.1000955)
Supplement: Table S2 — This table includes a description of the 251 sequences of the pseudotyped viruses used for defining the b12 signatures, as well as the 56 sequences included in the blinded set used to test whether the signature could be used to predict b12 sensitivity. It contains b12 neutralization potency, b12 IC50 value, the prediction of b12 status based on the ensemble learning technique and the logistic regression, signature site amino acids in each sequence and the total number of signatures that are susceptible and resistance in each sequence that was utilized in the prediction using simple cumulative pattern. A blank means the field is unknown. (0.41 MB XLS) [file pcbi.1000955.s004.xls]

## Sheet: Supplement Table2
Training Set
Name	b12neut	b12 ug/ml	Decision Forest Prediction	Logistic Regression Prediction	173 Y/HS		185 DEn/GST		268 Es/KR		364 PS/AH		369 AP/Ilq		461 EP/		651 N/DIS		Sus	Res	Diff
Bal_26	1	0.2	0.84375	0.82621	Y		D		E		S		P		E		N		7	0	7
CNE11	1	0.8	0.71875	0.82621	Y		D		E		S		P		E		N		7	0	7
WEAU_d15_410_5017	1	1.1	0.78125	0.82621	Y		D		E		S		P		E		N		7	0	7
1056_10_TA11_1826	1	2	0.96875	0.82621	Y		D		E		S		P		E		N		7	0	7
BORI_d9_4D7_1410	1	6.2	0.6875	0.82621	Y		D		E		S		P		E		N		7	0	7
6535_3_	1	17.5	0.84375	0.82621	Y		E		E		S		P		E		N		7	0	7
CNE14	1	34.6	0.5625	0.82621	Y		D		E		S		P		E		N		7	0	7
RHPA4259_7_	1	0.1	0.84375	0.726782	Y		D		E		S		P				N		6	0	6
SF162_LS	1	0.1	0.5625	0.726782	Y		D		E		S		P				N		6	0	6
H061_14	1	0.2	0.78125	0.726782	Y		D		E		S		P				N		6	0	6
SC422661_8_	1	0.2	0.625	0.726782	Y		D		E		S		P				N		6	0	6
QH0692_42_	1	0.3	0.5625	0.726782	Y		D		E		S		P				N		6	0	6
1051_12_TD12_3291	1	0.5	0.6875	0.726782	Y		D		E		S		P				N		6	0	6
CNE9	1	0.5	0.46875	0.726782	Y		D		E		S		P				N		6	0	6
TT31P_2F10_2792	1	0.6	0.65625	0.726782	Y		D		E		S		P		P				6	0	6
AC10_0_29_	1	1.9	0.59375	0.726782	Y		E		E		S		P				N		6	0	6
SS1196_1	1	2.4	0.71875	0.726782	Y		D		E		S		P				N		6	0	6
SC05_8C11_2344	1	3.1	0.6875	0.726782	Y		D		E		S		P				N		6	0	6
WITO4160_33_	1	3.1	0.5625	0.726782	Y		E		E		S		P				N		6	0	6
1051_12_C22_3325	1	3.6	0.71875	0.726782	Y		D		E		S		P				N		6	0	6
Bx08_16	1	4.2	0.46875	0.726782	Y		D		E		S		P				N		6	0	6
SUMA_d5_8_2	1	4.2	0.65625	0.726782	Y		D		E		S		P				N		6	0	6
H079_2	1	6.5	0.59375	0.726782	Y		E		E		S		P				N		6	0	6
H022_7	1	9.3	0.625	0.726782	Y		D		E		P		P				N		6	0	6
1054_07_TC4_1499	1	11.1	0.78125	0.726782	Y		D		E		S		P				N		6	0	6
98_v3_c5	1	0.1	0.28125	0.598138	Y		D				S		P				N		5	0	5
THRO4156_18_	1	0.5	0.375	0.598138	Y		E				S		P				N		5	0	5
6095_v1_c10	1	0.78	0.5625	0.598138	Y		D		E		P		P						5	0	5
Du172_17_	1	1	0.9375	0.661697	Y		D		E		S			L	E		N		6	1	5
MS208_A1	1	1	0.90625	0.661697	Y		D		E		P			L	P		N		6	1	5
700010040_C9_4520	1	1.2	0.25	0.598138	Y				E		S		P				N		5	0	5
PRB926_04_A9_4237	1	1.3	0.5	0.598138	Y		D		E		S		P						5	0	5
TT29P_3A1_2769	1	1.9	0.625	0.598138	Y		D		E		S		P						5	0	5
QH0515_1	1	2.6	0.5625	0.598138	Y		D		E		S						N		5	0	5
CH038_12	1	2.8	1	0.661697	Y		D		E		S			L	E		N		6	1	5
1006_11_C3_1601	1	3.9	0.84375	0.661697	Y		D		E		S		P		E			S	6	1	5
Du422_1_	1	0.2	0.65625	0.52254	Y				E		S			L	E		N		5	1	4
MW965_26	1	0.2	0.84375	0.52254	Y				E		S			L	E		N		5	1	4
Du156_12_	1	0.8	0.875	0.52254	Y				E		P			L	E		N		5	1	4
BORI_d9_4F8_1413	1	2.5	0.375	0.52254	Y			G	E		S		P				N		5	1	4
CH181_12	1	2.5	0.96875	0.52254	Y		D		E		S			L			N		5	1	4
T278_50_	1	3.6	0.875	0.52254	Y		D		E		P			L			N		5	1	4
3301_v2_c6	1	3.9	0.6875	0.52254		S	D		E		S		P				N		5	1	4
CNE16	1	4.8	0.46875	0.52254	Y				E		S			L	E		N		5	1	4
HIV_26191_2_48_	1	4.9	0.6875	0.52254	Y		D		E		P			L			N		5	1	4
CNE23	1	5.3	0.625	0.52254	Y				E		S			L	E		N		5	1	4
703010228_1C4	1	8.9	0.90625	0.52254	Y		D		E		S			L			N		5	1	4
CH110_2	1	10.8	0.53125	0.52254	Y		D				S			L	E		N		5	1	4
270015_J5_1	1	12.9	0.59375	0.52254	Y		D		E		S			L			N		5	1	4
CAP210_2_00_E8_	1	20.4	0.15625	0.52254	Y				E		P			L	E		N		5	1	4
3415_v1_c1	1	25	0.875	0.52254	Y				E		P			I	E		N		5	1	4
HIV_25711_2_4_	1	25.9	0.84375	0.52254	Y		D		E		S			L			N		5	1	4
ZM53M_PB12_	1	25.9	0.90625	0.52254	Y		D		E		S			L			N		5	1	4
REJO4541_67_	1	0.7	0.125	0.454395	Y						S		P				N		4	0	4
398_F1_F6_20	1	0.1	0.75	0.379795	Y				E		S			L			N		4	1	3
3326_v4_c3	1	0.11	0.5625	0.379795	Y		D		E			A	P						4	1	3
CAP45_2_00_G3_	1	0.7	0.59375	0.379795	Y				E		P			L			N		4	1	3
H031_7	1	0.9	0.03125	0.379795		H	D				S		P				N		4	1	3
Du151_2	1	1.4	0.46875	0.379795	Y				E		P			L			N		4	1	3
3233_p12	1	1.9	0.75	0.379795	Y				E		S			L			N		4	1	3
CNE7	1	2.3	0.9375	0.379795	Y		D				S			L			N		4	1	3
3016_v5_c45	1	2.4	0	0.379795			D		E		S		A					I	4	1	3
CNE67	1	3.6	0.75	0.379795	Y				E		S			L			N		4	1	3
ZM197M_PB7_	1	19.9	0.09375	0.379795			E		E		S			L			N		4	1	3
CNE18	1	23.2	0.5625	0.379795	Y				E		S			L			N		4	1	3
CNE5	1	26.3	0.03125	0.379795			E		E		P			L			N		4	1	3
0815_v3_c3	1	34.8	0.125	0.379795	Y		D				S			L			N		4	1	3
T266_60	1	7.6	0.09375	0.317871	Y						S						N		3	0	3
6952_v1_c20	1	4.1	0.71875	0.310472	Y		D		E		S			L				I	4	2	2
477_F3_13_55	1	11.7	0.71875	0.255201	Y						S			L			N		3	1	2
CenvFs2_Pt1086_B2	1	14.8	0.6875	0.310472		H			E		S			L	E		N		4	2	2
401_F1_8_10	1	29.2	0	0.255201			E				S			L	P				3	1	2
CNE31	1	41	0.625	0.255201	Y						S			L			N		3	1	2
Du123_6	1	0.2	0.5	0.201241	Y				E			H		L			N		3	2	1
CenvFs2_pt0682_E4uncp	1	1.62	0.375	0.201241	Y		D			K	S			L					3	2	1
CNE30	1	4.6	0.3125	0.201241		H	D				S			L			N		3	2	1
CNE15	1	8.8	0.0625	0.160879	Y						S			L					2	1	1
CenvFs4_Pt2010_F5	1	10.4	0.65625	0.201241	Y		D				S			L				I	3	2	1
703010217_B6	1	11.3	0.59375	0.201241	Y					K	S			L			N		3	2	1
271_11_	1	38.7	0.59375	0.201241	Y				E			H		I			N		3	2	1
CNE20	1	7.4	0.28125	0.156297	Y			S			S			L	E			I	3	3	0
6644_v2_c33	1	0.8	0.59375	0.073112		H					S			L					1	2	-1
ZM214M_PL15_	1	3	0.1875	0.0939197		H				K	S			L			N		2	3	-1
ZM249M_PL1_	1	3.2	0.59375	0.0939197	Y					K	S			L				S	2	3	-1
246F_C1G	1	22.7	0.46875	0.0939197		H	D		E			H		L					2	3	-1
249M_B10	1	23.6	0.59375	0.0939197	Y					K	S			L				S	2	3	-1
CH115_12	1	23.8	0.375	0.0939197		H	D				S			L				I	2	3	-1
6540_v4_c1	1	46.1	0.65625	0.073112		S					S			I					1	2	-1
CNE12	0	>50	0.25	0.82621	Y		D		E		S		P		E		N		7	0	7
BZ167_12	0	>25	0.0625	0.726782	Y		D		E		S		P				N		6	0	6
H029_12	0	>50	0.03125	0.726782	Y		E		E		S		P				N		6	0	6
H030_7	0	>50	0.09375	0.726782	Y		D		E		S		P				N		6	0	6
H086_8	0	>50	0	0.726782	Y		D		E		S		P				N		6	0	6
62357_14_D3_4589	0	>25	0.53125	0.598138	Y				E		S		P				N		5	0	5
6244_13_B5_4576	0	>25	0.03125	0.598138	Y				E		S		P				N		5	0	5
9014_01_TB1_4769	0	>25	0.03125	0.598138	Y		D				S		P				N		5	0	5
9020_20_A13_4607	0	>25	0.0625	0.598138	Y		D		E		S		P						5	0	5
9021_14_B2_4571	0	>25	0.53125	0.598138	Y				E		S		P				N		5	0	5
BG1168_1	0	>50	0	0.598138	Y				E		S		P				N		5	0	5
CAAN5342_A2_	0	>50	0.09375	0.598138	Y				E		S				E		N		5	0	5
H035_18	0	>50	0	0.598138	Y		D				S		P				N		5	0	5
PVO_4_	0	>50	0.03125	0.598138	Y				E		S		P				N		5	0	5
2843_p5_1	0	>25	0.0625	0.454395	Y				E		S						N		4	0	4
704809221_1B3	0	>25	0.59375	0.52254	Y		E		E		P			L			N		5	1	4
NKR_0512_8	0	>25	0.03125	0.454395	Y				E		S		P						4	0	4
PWJ_0513_39	0	>25	0.03125	0.52254	Y			G	E		S		P				N		5	1	4
3301_v1_c24	0	>50	0.625	0.52254		S	D		E		S		P				N		5	1	4
CNE19	0	>50	0.03125	0.52254	Y				E		S			L	E		N		5	1	4
CNE4	0	>50	0.03125	0.52254	Y			G	E		S		P				N		5	1	4
CNE40	0	>50	0.03125	0.52254	Y				E		S			L	E		N		5	1	4
CNE56	0	>50	0.125	0.52254	Y		E		E		P			L			N		5	1	4
CNE57	0	>50	0.0625	0.52254	Y		D		E		P			L			N		5	1	4
CNE6	0	>50	0	0.52254	Y		D		E			H	P				N		5	1	4
H077_31	0	>50	0	0.52254	Y		E			K	P		P				N		5	1	4
H080_23	0	>50	0.0625	0.52254	Y		D		E		S			L			N		5	1	4
HIV_001428_2_42_	0	>50	0	0.52254	Y		E		E		S			L			N		5	1	4
HIV_16055_2_3_	0	>50	0	0.52254	Y		E				P			L	E		N		5	1	4
HIV_16936_2_21_	0	>50	0.03125	0.52254	Y				E		S			L	P		N		5	1	4
X2252_c7	0	>50	0.03125	0.52254	Y			G	E		P		P				N		5	1	4
1105_p17_1	0	>25	0.3125	0.379795	Y		D		E		S			L					4	1	3
1656_p21	0	>25	0	0.379795	Y				E		S			L			N		4	1	3
6240_08_TA5_4622	0	>25	0.03125	0.379795	Y		D		E		S							I	4	1	3
9004SS_A3_4	0	>25	0.03125	0.379795	Y			S			S		P				N		4	1	3
C1080rsga_c3	0	>25	0	0.379795	Y		E				P			L			N		4	1	3
CenvFs2_pt2060_G9uncp	0	>25	0.0625	0.379795	Y		D				S			L			N		4	1	3
RPW_0510_2	0	>25	0	0.379795			D			K	S		P				N		4	1	3
0041_v3_c18	0	>50	0	0.379795	Y				E		S			L			N		4	1	3
263_8_	0	>50	0.03125	0.379795	Y				E		S			L			N		4	1	3
3637_v5_c3	0	>50	0.15625	0.379795	Y		D				S			L			N		4	1	3
410_F2_1_30	0	>50	0.21875	0.445896	Y		D		E		S			L	E			S	5	2	3
6022_v7_c24	0	>50	0	0.445896		H	D		E		S			L	E		N		5	2	3
783_v0_c51	0	>50	0.34375	0.379795	Y		D				S			L			N		4	1	3
CH111_8	0	>50	0.0625	0.379795	Y				E		S			L			N		4	1	3
CNE21	0	>50	0.125	0.379795	Y						S			L	E		N		4	1	3
CNE28	0	>50	0	0.379795	Y		E				P			L			N		4	1	3
CNE58	0	>50	0	0.379795	Y				E		S			L			N		4	1	3
CNE59	0	>50	0.25	0.379795	Y				E		P			L			N		4	1	3
HIV_00836_2_5_	0	>50	0	0.379795	Y						S			L	E		N		4	1	3
T280_5	0	>50	0	0.379795	Y				E		S			L			N		4	1	3
TRJO4551_58_	0	>50	0	0.379795			D		E		P		P					I	4	1	3
TRO_11_	0	>50	0	0.379795	Y		E		E		S							I	4	1	3
X1193_c1	0	>50	0.125	0.379795	Y						S			L	E		N		4	1	3
X2160_c25	0	>50	0	0.379795	Y		D		E		S							I	4	1	3
2705_p18_1	0	>25	0.03125	0.255201	Y				E			H					N		3	1	2
3226_p15	0	>25	0.09375	0.255201			D				S			I			N		3	1	2
CH114_8	0	>25	0	0.310472	Y			T	E		S			L			N		4	2	2
CH119_10	0	>25	0	0.310472	Y			T			S			L	E		N		4	2	2
R1166rsga_c1	0	>25	0.09375	0.310472	Y			G	E		P			L			N		4	2	2
R3265rsga_c6	0	>25	0	0.255201	Y						P			L			N		3	1	2
234_F1_16_57	0	>50	0	0.310472		H			E		P			L	E		N		4	2	2
235_47_	0	>50	0	0.255201	Y						P			L			N		3	1	2
3103_v3_c10	0	>50	0	0.255201					E		S			L			N		3	1	2
3337_v2_c6	0	>50	0	0.255201	Y					K	S		P						3	1	2
3817_v2_c59	0	>50	0	0.255201		H			E		S		P						3	1	2
3873_v1_c24	0	>50	0	0.255201	Y					K	S		P						3	1	2
541_F1_A7_2	0	>50	0	0.255201	Y						S			L			N		3	1	2
6650_v1_c8	0	>50	0.5	0.310472	Y		D		E		S			L				I	4	2	2
CNE10	0	>50	0.09375	0.310472	Y			G	E		S			L			N		4	2	2
CNE8	0	>50	0	0.255201	Y						P			I			N		3	1	2
HIV_16845_2_22_	0	>50	0	0.310472		H	E		E		S			L			N		4	2	2
Q769_d22_	0	>50	0	0.255201	Y		E				S			L					3	1	2
T251_18_	0	>50	0.03125	0.255201	Y			S	E		S								3	1	2
X1100_c7	0	>50	0	0.310472	Y			T	E		S			L			N		4	2	2
X1254_c3	0	>50	0	0.310472	Y			T	E		P			L			N		4	2	2
ZM55F_PB28a	0	>50	0	0.255201					E		S			L			N		3	1	2
704010042_2_E5	0	>25	0	0.201241		H			E		S			L			N		3	2	1
706010164_1A7	0	>25	0.59375	0.160879					E		S			L					2	1	1
CenvFs4_Pt0393_C3	0	>25	0	0.201241	Y				E		S			L				I	3	2	1
CH091_9	0	>25	0	0.248729	Y			T		K	S			L	E		N		4	3	1
CH117_4	0	>25	0	0.160879							S			L			N		2	1	1
DJ263_8	0	>25	0	0.201241		S			E		S			I			N		3	2	1
TV1_21	0	>25	0	0.201241	Y				E			H		I			N		3	2	1
0260_v5_c1	0	>50	0	0.201241		H			E		S			L			N		3	2	1
211_9_	0	>50	0	0.201241	Y			G	E			H					N		3	2	1
252_7	0	>50	0	0.201241	Y		D					H		L			N		3	2	1
6040_v4_c15	0	>50	0	0.201241	Y					K	S			L			N		3	2	1
6041_v3_c23	0	>50	0	0.201241	Y					K	S			L			N		3	2	1
98_F4_H5_13	0	>50	0	0.160879					E		P							I	2	1	1
CNE17	0	>50	0	0.201241				S	E		S			L			N		3	2	1
CNE53	0	>50	0.03125	0.201241	Y				E		S			L				S	3	2	1
H078_14	0	>50	0	0.201241		S			E		S			L			N		3	2	1
P0402_c2_11	0	>50	0	0.201241		H			E		S			L			N		3	2	1
Q23_17_	0	>50	0.09375	0.201241	Y					K	S			L			N		3	2	1
Q842_d12_	0	>50	0	0.201241	Y					K	S			L			N		3	2	1
T250_4_	0	>50	0.03125	0.201241	Y				E			H		L			N		3	2	1
T33_7_	0	>50	0.59375	0.201241	Y				E			H		I			N		3	2	1
X1854_c2_10	0	>50	0	0.160879	Y						S			L					2	1	1
ZM135M_PL10a_	0	>50	0.3125	0.201241			D		E		S			L				S	3	2	1
ZM233M_PB6_	0	>50	0	0.201241				T	E		S			L			N		3	2	1
191084_B7_19	0	>25	0	0.123554				G			S			L			N		2	2	0
192018_B1_9	0	>25	0	0.123554	Y					K	S			L					2	2	0
3169_p4	0	>25	0	0.123554		S	E					H					N		2	2	0
3273_p21_1	0	>25	0	0.123554	Y					R	P			L					2	2	0
704010083_B8	0	>25	0	0.123554	Y					K	S			L					2	2	0
706010018_2E3	0	>25	0.03125	0.123554	Y				E					L				I	2	2	0
BF1677F2_613a	0	>25	0	0.156297		H	E		E		S			L				I	3	3	0
CenvFs2_pt0985_H7uncp	0	>25	0	0.156297	Y		E			K		A		L			N		3	3	0
CH064_20	0	>25	0.0625	0.156297	Y			T	E		S			L				D	3	3	0
KSS_0514_13	0	>25	0	0.156297		H		G	E		P			L			N		3	3	0
SPK_0525_13	0	>25	0	0.156297		H		G	E		P			L			N		3	3	0
0330_v4_c3	0	>50	0	0.123554			E				S			L				I	2	2	0
0907_v4_c12	0	>50	0	0.156297	Y			G		K	S			L			N		3	3	0
246_F3_C10_2	0	>50	0	0.123554	Y					K	S			L					2	2	0
269_12	0	>50	0	0.123554	Y							H		L			N		2	2	0
3168_v4_c10	0	>50	0	0.123554	Y					K	S			L					2	2	0
3365_v2_c20	0	>50	0.0625	0.156297	Y			S		K	S			L			N		3	3	0
3589_v1_c4	0	>50	0	0.123554	Y							H		L			N		2	2	0
3718_v3_c11	0	>50	0	0.123554	Y					K	S			L					2	2	0
6471_v1_c16	0	>50	0	0.123554	Y				E			H		L					2	2	0
6480_v4_c25	0	>50	0	0.123554		S	D				P			L					2	2	0
6545_v4_c1	0	>50	0.5625	0.123554		S			E		S			I					2	2	0
6631_v3_c10	0	>50	0	0.156297	Y					K		H		L	P		N		3	3	0
928_28_	0	>50	0	0.123554	Y							H		L			N		2	2	0
CNE55	0	>50	0	0.156297		S	D		E		P			L				S	3	3	0
Q461_e2_	0	>50	0	0.156297	Y			S		R	S			I			N		3	3	0
ZM215F_PB8	0	>50	0	0.123554					E		S			L				I	2	2	0
1012_11_TC21_3257	0	>25	0	0.0939197	Y			T		K	S			L					2	3	-1
703010054_2_A2	0	>25	0.59375	0.0939197				S	E		S			L				I	2	3	-1
92BR025_9	0	>25	0	0.0939197		H			E			H		L			N		2	3	-1
CenvFs2_Pt1176_A3	0	>25	0	0.0939197	Y					K	S			L				I	2	3	-1
PSR_0508_2	0	>25	0	0.0939197	Y					K	S			L				D	2	3	-1
242_14_	0	>50	0	0.0939197		S			E			H		L			N		2	3	-1
6101_10	0	>50	0	0.0939197	Y			G			S			L				I	2	3	-1
6545_v3_c13	0	>50	0.59375	0.073112		S					S			I					1	2	-1
6785_v5_c14	0	>50	0.09375	0.073112		H					S			L					1	2	-1
6811_v7_c18	0	>50	0.09375	0.073112							P			L				S	1	2	-1
6980_v1_c17_	0	>50	0	0.0939197		H	D				P			L				S	2	3	-1
933_v4_c4	0	>50	0	0.0939197	Y				E			H		L				I	2	3	-1
CAP244_2_00_D3	0	>50	0	0.0939197	Y					K	S			L				I	2	3	-1
CNE3	0	>50	0	0.0939197		H			E			H		L			N		2	3	-1
CNE52	0	>50	0	0.0939197		H				K	S			L			N		2	3	-1
HIV_25710_2_43_	0	>50	0	0.0939197		H					S			L	E			I	2	3	-1
Q259_d2_17_	0	>50	0	0.0939197		H		G	E		S			L					2	3	-1
T255_34_	0	>50	0	0.0939197		H			E			H		I			N		2	3	-1
T257_31_	0	>50	0	0.0939197	Y			S				A		L			N		2	3	-1
X2088_c9	0	>50	0	0.0939197	Y			S			P			L				I	2	3	-1
R2184rsga_c4	0	>25	0	0.0548195		H					P			L				D	1	3	-2
0921_v2_c14	0	>50	0	0.0548195		S					P			L				I	1	3	-2
3468_v1_c12	0	>50	0	0.0708188		H	D			K		A		L			N		2	4	-2
569_F1_37_10	0	>50	0	0.0548195			D			R		H		L					1	3	-2
6322_v4_c1	0	>50	0.0625	0.0708188		S	D			K		H		L			N		2	4	-2
6405_v4_c34	0	>50	0	0.0708188		H		G	E			A	P					I	2	4	-2
6838_v1_c35	0	>50	0	0.0548195		H				K	S			L					1	3	-2
HIV_0013095_2_11_	0	>50	0.125	0.0548195		H					S			L				I	1	3	-2
ZM109F_PB4_	0	>50	0	0.0548195				S	E			H		L					1	3	-2
CH070_1	0	>25	0	0.0409017		H			E			H		L				I	1	4	-3
CH120_6	0	>25	0	0.0409017		S		T			S			L				I	1	4	-3
HIV_25925_2_22_	0	>50	0	0.0409017		S				K	S			L				I	1	4	-3
T253_11	0	>50	0	0.0409017				S	E			A		L				I	1	4	-3
ZM106F_PB9	0	>50	0	0.0409017		S		T			S			L				S	1	4	-3
3728_v2_c6	0	>50	0	0.017243				G		K		H		L				I	0	5	-5
Test set
Name	b12neut	b12 ug/ml	Decision Forest	Logistic Regression	173 Y/HS		185 DEn/GST		268 Es/KR		364 PS/AH		369 AP/Ilq		461 EP/		651 N/DIS		Sus	Res	diff
B02	1	1.45	0.59375	0.82621	Y		D		E		S		P		E		N		7	0	7
SC45_4B5_2631	1	2.79	0.15625	0.726782	Y		D		E		S		P				N		6	0	6
1059_09_A4_1460	1	4.71	0.21875	0.726782	Y		D		E		S		P				N		6	0	6
HXB2	1	0.05	0.28125	0.726782	Y		D		E		S		P				N		6	0	6
W61D_TCLA_71	1	1.2	0.28125	0.726782	Y		D		E		S		P				N		6	0	6
PRB958_06_TB1_4305	1	2.31	0.28125	0.726782	Y		D		E		S		P				N		6	0	6
MN_3	1	0.01	0.1875	0.598138	Y		D		E		S		P						5	0	5
700010058_A4_4375	1	19.62	0	0.52254	Y		D			K	P		P				N		5	1	4
BC01	1	7.01	0.71875	0.52254	Y		D		E		P			L			N		5	1	4
BC10	1	2.43	0.15625	0.379795	Y				E		S			L			N		4	1	3
A07412M1_vrc12	1	9.89	0.21875	0.454395			E		E		S		P						4	0	4
BC03	1	20.08	0.5625	0.379795	Y		D				S			L	E				4	1	3
1058_11_B11_1550	1	16.15	0.15625	0.379795	Y				E		S		P					I	4	1	3
193003_B10	1	2.31	0.25	0.310472	Y		D		E		S			L				I	4	2	2
191955_A11	1	22.7	0.3125	0.310472	Y			S	E		S			L			N		4	2	2
1394C9G1_Rev_	1	19	0	0.160879							S			L			N		2	1	1
BC11	1	1.15	0.03125	0.201241	Y					R	S			L			N		3	2	1
703010217B6_Rev_	1	21.2	0.59375	0.201241	Y					K	S			L			N		3	2	1
2010F5_Rev_	1	11.53	0.65625	0.201241	Y		D				S			L				I	3	2	1
AE02	1	10.12	0.21875	0.0939197		H			E		P			L				D	2	3	-1
B03	0	>25	0.03125	0.726782	Y		D				P		P		E		N		6	0	6
PRB931_06_TC3_4930	0	>25	0.34375	0.726782	Y		D		E		S		P				N		6	0	6
B04	0	>25	0.25	0.661697	Y			G	E		P		P		E		N		6	1	5
63358_04_P3_4013	0	>25	0.1875	0.598138	Y				E		S		P				N		5	0	5
B01	0	>25	0.03125	0.598138	Y				E		S		P				N		5	0	5
BJOX003000_19_1	0	>25	0.25	0.598138	Y		D				P		P				N		5	0	5
7048092211B3_Rev_	0	>25	0.59375	0.52254	Y		E		E		P			L			N		5	1	4
BC05	0	>25	0.6875	0.52254	Y		D		E		S			L			N		5	1	4
BC07	0	>25	0.15625	0.52254	Y		E		E		S			L			N		5	1	4
BC04	0	>25	0.125	0.379795	Y				E		S			L			N		4	1	3
B05	0	>25	0	0.310472		H	D			K	S		P				N		4	2	2
BC15	0	>25	0.3125	0.310472	Y			T	E		S			L			N		4	2	2
BJOX002000_03_2	0	>25	0.5625	0.310472	Y					K	S			L	P		N		4	2	2
BJOX020000_03_2	0	>25	0.5625	0.310472	Y					K	S			L	P		N		4	2	2
CenvFs2_pt2103_E8uncp	0	>25	0.25	0.310472	Y		E		E		S			L				S	4	2	2
ZM247v1_Rev_	0	>25	0.125	0.310472	Y					K	S			L	E		N		4	2	2
BC08	0	>25	0	0.255201					E		S			L			N		3	1	2
BC18	0	>25	0	0.255201	Y						S			L			N		3	1	2
96ZM651_02	0	>25	0.21875	0.201241	Y				E		S			L				S	3	2	1
AE01	0	>25	0.40625	0.201241		H			E		P			L			N		3	2	1
AE03	0	>25	0.46875	0.201241		H			E		P			L			N		3	2	1
BC06	0	>25	0.3125	0.201241	Y					K	S			L			N		3	2	1
BC14	0	>25	0.1875	0.201241	Y				E		S			L				S	3	2	1
BC17	0	>25	0.1875	0.201241	Y				E		S			L				I	3	2	1
7030102001E5_Rev_	0	>25	0	0.160879							S			L			N		2	1	1
7060101641A7_Rev_	0	>25	0.59375	0.160879					E		S			L					2	1	1
BC09	0	>25	0.03125	0.156297	Y			T		K	S			L			N		3	3	0
BJOX005000_09_2	0	>25	0.125	0.156297		H	E		E		S			L				S	3	3	0
BJOX010000_06_2	0	>25	0.53125	0.156297		H		G	E		S			L			N		3	3	0
UNC6316_11	0	>25	0	0.123554			E					H		L			N		2	2	0
7030100542A2_Rev_	0	>25	0.59375	0.0939197				S	E		S			L				I	2	3	-1
BJOX025000_01_1	0	>25	0.09375	0.0939197		H			E		P			L				D	2	3	-1
CenvFs2_pt1172_H1uncp	0	>25	0	0.0939197					E			H		L	P			I	2	3	-1
BJOX009000_02_4	0	>25	0.21875	0.0708188		H		G	E		P			L				D	2	4	-2
BF1266_431a	0	>25	0	0.0409017				G	E			H		L				S	1	4	-3
BJOX028000_10_3	0	>25	0	0.0409017		H		S				H		L			N		1	4	-3

## Sheet: Predictions reordered, bette
Name	b12neut	b12	Decision Forest	Logistic Regression	173 Y/HS		185 DEn/GST		268 Es/KR		364 PS/AH		369 AP/Ilq		461 EP/		651 N/DIS		susceptibleCount	resistantCount	diff	Linear Regression: Predicted neutralization value
398_F1_F6_20	1	0.1	0.75	0.379795	Y				E		S			L			N		4	1	3	28.178
98_v3_c5	1	0.1	0.28125	0.598138	Y		D				S		P				N		5	0	5	21.5619
RHPA4259_7_	1	0.1	0.84375	0.726782	Y		D		E		S		P				N		6	0	6	16.9941
SF162_LS	1	0.1	0.5625	0.726782	Y		D		E		S		P				N		6	0	6	16.9941
3326_v4_c3	1	0.11	0.5625	0.379795	Y		D		E			A	P						4	1	3	28.178
Bal_26	1	0.2	0.84375	0.82621	Y		D		E		S		P		E		N		7	0	7	12.4263
Du123_6	1	0.2	0.5	0.201241	Y				E			H		L			N		3	2	1	34.794
Du422_1_	1	0.2	0.65625	0.52254	Y				E		S			L	E		N		5	1	4	23.6102
H061_14	1	0.2	0.78125	0.726782	Y		D		E		S		P				N		6	0	6	16.9941
MW965_26	1	0.2	0.84375	0.52254	Y				E		S			L	E		N		5	1	4	23.6102
SC422661_8_	1	0.2	0.625	0.726782	Y		D		E		S		P				N		6	0	6	16.9941
QH0692_42_	1	0.3	0.5625	0.726782	Y		D		E		S		P				N		6	0	6	16.9941
1051_12_TD12_3291	1	0.5	0.6875	0.726782	Y		D		E		S		P				N		6	0	6	16.9941
CNE9	1	0.5	0.46875	0.726782	Y		D		E		S		P				N		6	0	6	16.9941
THRO4156_18_	1	0.5	0.375	0.598138	Y		E				S		P				N		5	0	5	21.5619
TT31P_2F10_2792	1	0.6	0.65625	0.726782	Y		D		E		S		P		P				6	0	6	16.9941
CAP45_2_00_G3_	1	0.7	0.59375	0.379795	Y				E		P			L			N		4	1	3	28.178
REJO4541_67_	1	0.7	0.125	0.454395	Y						S		P				N		4	0	4	26.1297
6095_v1_c10	1	0.78	0.5625	0.598138	Y		D		E		P		P						5	0	5	21.5619
6644_v2_c33	1	0.8	0.59375	0.073112		H					S			L					1	2	-1	43.9296
CNE11	1	0.8	0.71875	0.82621	Y		D		E		S		P		E		N		7	0	7	12.4263
Du156_12_	1	0.8	0.875	0.52254	Y				E		P			L	E		N		5	1	4	23.6102
H031_7	1	0.9	0.03125	0.379795		H	D				S		P				N		4	1	3	28.178
Du172_17_	1	1	0.9375	0.661697	Y		D		E		S			L	E		N		6	1	5	19.0424
MS208_A1	1	1	0.90625	0.661697	Y		D		E		P			L	P		N		6	1	5	19.0424
WEAU_d15_410_5017	1	1.1	0.78125	0.82621	Y		D		E		S		P		E		N		7	0	7	12.4263
700010040_C9_4520	1	1.2	0.25	0.598138	Y				E		S		P				N		5	0	5	21.5619
PRB926_04_A9_4237	1	1.3	0.5	0.598138	Y		D		E		S		P						5	0	5	21.5619
Du151_2	1	1.4	0.46875	0.379795	Y				E		P			L			N		4	1	3	28.178
CenvFs2_pt0682_E4uncp	1	1.62	0.375	0.201241	Y		D			K	S			L					3	2	1	34.794
3233_p12	1	1.9	0.75	0.379795	Y				E		S			L			N		4	1	3	28.178
AC10_0_29_	1	1.9	0.59375	0.726782	Y		E		E		S		P				N		6	0	6	16.9941
TT29P_3A1_2769	1	1.9	0.625	0.598138	Y		D		E		S		P						5	0	5	21.5619
1056_10_TA11_1826	1	2	0.96875	0.82621	Y		D		E		S		P		E		N		7	0	7	12.4263
CNE7	1	2.3	0.9375	0.379795	Y		D				S			L			N		4	1	3	28.178
3016_v5_c45	1	2.4	0	0.379795			D		E		S		A					I	4	1	3	28.178
SS1196_1	1	2.4	0.71875	0.726782	Y		D		E		S		P				N		6	0	6	16.9941
BORI_d9_4F8_1413	1	2.5	0.375	0.52254	Y			G	E		S		P				N		5	1	4	23.6102
CH181_12	1	2.5	0.96875	0.52254	Y		D		E		S			L			N		5	1	4	23.6102
QH0515_1	1	2.6	0.5625	0.598138	Y		D		E		S						N		5	0	5	21.5619
CH038_12	1	2.8	1	0.661697	Y		D		E		S			L	E		N		6	1	5	19.0424
ZM214M_PL15_	1	3	0.1875	0.0939197		H				K	S			L			N		2	3	-1	41.4101
SC05_8C11_2344	1	3.1	0.6875	0.726782	Y		D		E		S		P				N		6	0	6	16.9941
WITO4160_33_	1	3.1	0.5625	0.726782	Y		E		E		S		P				N		6	0	6	16.9941
ZM249M_PL1_	1	3.2	0.59375	0.0939197	Y					K	S			L				S	2	3	-1	41.4101
1051_12_C22_3325	1	3.6	0.71875	0.726782	Y		D		E		S		P				N		6	0	6	16.9941
CNE67	1	3.6	0.75	0.379795	Y				E		S			L			N		4	1	3	28.178
T278_50_	1	3.6	0.875	0.52254	Y		D		E		P			L			N		5	1	4	23.6102
1006_11_C3_1601	1	3.9	0.84375	0.661697	Y		D		E		S		P		E			S	6	1	5	19.0424
3301_v2_c6	1	3.9	0.6875	0.52254		S	D		E		S		P				N		5	1	4	23.6102
6952_v1_c20	1	4.1	0.71875	0.310472	Y		D		E		S			L				I	4	2	2	30.2262
Bx08_16	1	4.2	0.46875	0.726782	Y		D		E		S		P				N		6	0	6	16.9941
SUMA_d5_8_2	1	4.2	0.65625	0.726782	Y		D		E		S		P				N		6	0	6	16.9941
CNE30	1	4.6	0.3125	0.201241		H	D				S			L			N		3	2	1	34.794
CNE16	1	4.8	0.46875	0.52254	Y				E		S			L	E		N		5	1	4	23.6102
HIV_26191_2_48_	1	4.9	0.6875	0.52254	Y		D		E		P			L			N		5	1	4	23.6102
CNE23	1	5.3	0.625	0.52254	Y				E		S			L	E		N		5	1	4	23.6102
BORI_d9_4D7_1410	1	6.2	0.6875	0.82621	Y		D		E		S		P		E		N		7	0	7	12.4263
H079_2	1	6.5	0.59375	0.726782	Y		E		E		S		P				N		6	0	6	16.9941
CNE20	1	7.4	0.28125	0.156297	Y			S			S			L	E			I	3	3	0	36.8423
T266_60	1	7.6	0.09375	0.317871	Y						S						N		3	0	3	30.6975
CNE15	1	8.8	0.0625	0.160879	Y						S			L					2	1	1	37.3135
703010228_1C4	1	8.9	0.90625	0.52254	Y		D		E		S			L			N		5	1	4	23.6102
H022_7	1	9.3	0.625	0.726782	Y		D		E		P		P				N		6	0	6	16.9941
CenvFs4_Pt2010_F5	1	10.4	0.65625	0.201241	Y		D				S			L				I	3	2	1	34.794
CH110_2	1	10.8	0.53125	0.52254	Y		D				S			L	E		N		5	1	4	23.6102
1054_07_TC4_1499	1	11.1	0.78125	0.726782	Y		D		E		S		P				N		6	0	6	16.9941
703010217_B6	1	11.3	0.59375	0.201241	Y					K	S			L			N		3	2	1	34.794
477_F3_13_55	1	11.7	0.71875	0.255201	Y						S			L			N		3	1	2	32.7457
270015_J5_1	1	12.9	0.59375	0.52254	Y		D		E		S			L			N		5	1	4	23.6102
CenvFs2_Pt1086_B2	1	14.8	0.6875	0.310472		H			E		S			L	E		N		4	2	2	30.2262
6535_3_	1	17.5	0.84375	0.82621	Y		E		E		S		P		E		N		7	0	7	12.4263
ZM197M_PB7_	1	19.9	0.09375	0.379795			E		E		S			L			N		4	1	3	28.178
CAP210_2_00_E8_	1	20.4	0.15625	0.52254	Y				E		P			L	E		N		5	1	4	23.6102
246F_C1G	1	22.7	0.46875	0.0939197		H	D		E			H		L					2	3	-1	41.4101
CNE18	1	23.2	0.5625	0.379795	Y				E		S			L			N		4	1	3	28.178
249M_B10	1	23.6	0.59375	0.0939197	Y					K	S			L				S	2	3	-1	41.4101
CH115_12	1	23.8	0.375	0.0939197		H	D				S			L				I	2	3	-1	41.4101
3415_v1_c1	1	25	0.875	0.52254	Y				E		P			I	E		N		5	1	4	23.6102
HIV_25711_2_4_	1	25.9	0.84375	0.52254	Y		D		E		S			L			N		5	1	4	23.6102
ZM53M_PB12_	1	25.9	0.90625	0.52254	Y		D		E		S			L			N		5	1	4	23.6102
CNE5	1	26.3	0.03125	0.379795			E		E		P			L			N		4	1	3	28.178
401_F1_8_10	1	29.2	0	0.255201			E				S			L	P				3	1	2	32.7457
CNE14	1	34.6	0.5625	0.82621	Y		D		E		S		P		E		N		7	0	7	12.4263
0815_v3_c3	1	34.8	0.125	0.379795	Y		D				S			L			N		4	1	3	28.178
271_11_	1	38.7	0.59375	0.201241	Y				E			H		I			N		3	2	1	34.794
CNE31	1	41	0.625	0.255201	Y						S			L			N		3	1	2	32.7457
6540_v4_c1	1	46.1	0.65625	0.073112		S					S			I					1	2	-1	43.9296
1012_11_TC21_3257	0	25	0	0.0939197	Y			T		K	S			L					2	3	-1	41.4101
1105_p17_1	0	25	0.3125	0.379795	Y		D		E		S			L					4	1	3	28.178
1656_p21	0	25	0	0.379795	Y				E		S			L			N		4	1	3	28.178
191084_B7_19	0	25	0	0.123554				G			S			L			N		2	2	0	39.3618
192018_B1_9	0	25	0	0.123554	Y					K	S			L					2	2	0	39.3618
2705_p18_1	0	25	0.03125	0.255201	Y				E			H					N		3	1	2	32.7457
2843_p5_1	0	25	0.0625	0.454395	Y				E		S						N		4	0	4	26.1297
3169_p4	0	25	0	0.123554		S	E					H					N		2	2	0	39.3618
3226_p15	0	25	0.09375	0.255201			D				S			I			N		3	1	2	32.7457
3273_p21_1	0	25	0	0.123554	Y					R	P			L					2	2	0	39.3618
62357_14_D3_4589	0	25	0.53125	0.598138	Y				E		S		P				N		5	0	5	21.5619	Transmitted B	USA
6240_08_TA5_4622	0	25	0.03125	0.379795	Y		D		E		S							I	4	1	3	28.178
6244_13_B5_4576	0	25	0.03125	0.598138	Y				E		S		P				N		5	0	5	21.5619	Transmitted B	USA
703010054_2_A2	0	25	0.59375	0.0939197				S	E		S			L				I	2	3	-1	41.4101	C	Malawi
704010042_2_E5	0	25	0	0.201241		H			E		S			L			N		3	2	1	34.794
704010083_B8	0	25	0	0.123554	Y					K	S			L					2	2	0	39.3618
704809221_1B3	0	25	0.59375	0.52254	Y		E		E		P			L			N		5	1	4	23.6102	C	South Africa
706010018_2E3	0	25	0.03125	0.123554	Y				E					L				I	2	2	0	39.3618
706010164_1A7	0	25	0.59375	0.160879					E		S			L					2	1	1	37.3135
9004SS_A3_4	0	25	0.03125	0.379795	Y			S			S		P				N		4	1	3	28.178
9014_01_TB1_4769	0	25	0.03125	0.598138	Y		D				S		P				N		5	0	5	21.5619	Transmitted B	USA
9020_20_A13_4607	0	25	0.0625	0.598138	Y		D		E		S		P						5	0	5	21.5619	Transmitted B	USA
9021_14_B2_4571	0	25	0.53125	0.598138	Y				E		S		P				N		5	0	5	21.5619	Transmitted B	USA
92BR025_9	0	25	0	0.0939197		H			E			H		L			N		2	3	-1	41.4101
BF1677F2_613a	0	25	0	0.156297		H	E		E		S			L				I	3	3	0	36.8423
BZ167_12	0	25	0.0625	0.726782	Y		D		E		S		P				N		6	0	6	16.9941	B	Brazil
C1080rsga_c3	0	25	0	0.379795	Y		E				P			L			N		4	1	3	28.178
CenvFs2_pt0985_H7uncp	0	25	0	0.156297	Y		E			K		A		L			N		3	3	0	36.8423
CenvFs2_Pt1176_A3	0	25	0	0.0939197	Y					K	S			L				I	2	3	-1	41.4101
CenvFs2_pt2060_G9uncp	0	25	0.0625	0.379795	Y		D				S			L			N		4	1	3	28.178
CenvFs4_Pt0393_C3	0	25	0	0.201241	Y				E		S			L				I	3	2	1	34.794
CH064_20	0	25	0.0625	0.156297	Y			T	E		S			L				D	3	3	0	36.8423
CH070_1	0	25	0	0.0409017		H			E			H		L				I	1	4	-3	48.0261
CH091_9	0	25	0	0.248729	Y			T		K	S			L	E		N		4	3	1	32.2745
CH114_8	0	25	0	0.310472	Y			T	E		S			L			N		4	2	2	30.2262
CH117_4	0	25	0	0.160879							S			L			N		2	1	1	37.3135
CH119_10	0	25	0	0.310472	Y			T			S			L	E		N		4	2	2	30.2262
CH120_6	0	25	0	0.0409017		S		T			S			L				I	1	4	-3	48.0261
DJ263_8	0	25	0	0.201241		S			E		S			I			N		3	2	1	34.794
KSS_0514_13	0	25	0	0.156297		H		G	E		P			L			N		3	3	0	36.8423
NKR_0512_8	0	25	0.03125	0.454395	Y				E		S		P						4	0	4	26.1297
PSR_0508_2	0	25	0	0.0939197	Y					K	S			L				D	2	3	-1	41.4101
PWJ_0513_39	0	25	0.03125	0.52254	Y			G	E		S		P				N		5	1	4	23.6102	C	Thailand
R1166rsga_c1	0	25	0.09375	0.310472	Y			G	E		P			L			N		4	2	2	30.2262
R2184rsga_c4	0	25	0	0.0548195		H					P			L				D	1	3	-2	45.9779
R3265rsga_c6	0	25	0	0.255201	Y						P			L			N		3	1	2	32.7457
RPW_0510_2	0	25	0	0.379795			D			K	S		P				N		4	1	3	28.178
SPK_0525_13	0	25	0	0.156297		H		G	E		P			L			N		3	3	0	36.8423
TV1_21	0	25	0	0.201241	Y				E			H		I			N		3	2	1	34.794
0041_v3_c18	0	50	0	0.379795	Y				E		S			L			N		4	1	3	28.178
0260_v5_c1	0	50	0	0.201241		H			E		S			L			N		3	2	1	34.794
0330_v4_c3	0	50	0	0.123554			E				S			L				I	2	2	0	39.3618
0907_v4_c12	0	50	0	0.156297	Y			G		K	S			L			N		3	3	0	36.8423
0921_v2_c14	0	50	0	0.0548195		S					P			L				I	1	3	-2	45.9779
211_9_	0	50	0	0.201241	Y			G	E			H					N		3	2	1	34.794
234_F1_16_57	0	50	0	0.310472		H			E		P			L	E		N		4	2	2	30.2262
235_47_	0	50	0	0.255201	Y						P			L			N		3	1	2	32.7457
242_14_	0	50	0	0.0939197		S			E			H		L			N		2	3	-1	41.4101
246_F3_C10_2	0	50	0	0.123554	Y					K	S			L					2	2	0	39.3618
252_7	0	50	0	0.201241	Y		D					H		L			N		3	2	1	34.794
263_8_	0	50	0.03125	0.379795	Y				E		S			L			N		4	1	3	28.178
269_12	0	50	0	0.123554	Y							H		L			N		2	2	0	39.3618
3103_v3_c10	0	50	0	0.255201					E		S			L			N		3	1	2	32.7457
3168_v4_c10	0	50	0	0.123554	Y					K	S			L					2	2	0	39.3618
3301_v1_c24	0	50	0.625	0.52254		S	D		E		S		P				N		5	1	4	23.6102	AC	Tanzania
3337_v2_c6	0	50	0	0.255201	Y					K	S		P						3	1	2	32.7457
3365_v2_c20	0	50	0.0625	0.156297	Y			S		K	S			L			N		3	3	0	36.8423
3468_v1_c12	0	50	0	0.0708188		H	D			K		A		L			N		2	4	-2	43.4583
3589_v1_c4	0	50	0	0.123554	Y							H		L			N		2	2	0	39.3618
3637_v5_c3	0	50	0.15625	0.379795	Y		D				S			L			N		4	1	3	28.178
3718_v3_c11	0	50	0	0.123554	Y					K	S			L					2	2	0	39.3618
3728_v2_c6	0	50	0	0.017243				G		K		H		L				I	0	5	-5	54.6422
3817_v2_c59	0	50	0	0.255201		H			E		S		P						3	1	2	32.7457
3873_v1_c24	0	50	0	0.255201	Y					K	S		P						3	1	2	32.7457
410_F2_1_30	0	50	0.21875	0.445896	Y		D		E		S			L	E			S	5	2	3	25.6584
541_F1_A7_2	0	50	0	0.255201	Y						S			L			N		3	1	2	32.7457
569_F1_37_10	0	50	0	0.0548195			D			R		H		L					1	3	-2	45.9779
6022_v7_c24	0	50	0	0.445896		H	D		E		S			L	E		N		5	2	3	25.6584
6040_v4_c15	0	50	0	0.201241	Y					K	S			L			N		3	2	1	34.794
6041_v3_c23	0	50	0	0.201241	Y					K	S			L			N		3	2	1	34.794
6101_10	0	50	0	0.0939197	Y			G			S			L				I	2	3	-1	41.4101
6322_v4_c1	0	50	0.0625	0.0708188		S	D			K		H		L			N		2	4	-2	43.4583
6405_v4_c34	0	50	0	0.0708188		H		G	E			A	P					I	2	4	-2	43.4583
6471_v1_c16	0	50	0	0.123554	Y				E			H		L					2	2	0	39.3618
6480_v4_c25	0	50	0	0.123554		S	D				P			L					2	2	0	39.3618
6545_v3_c13	0	50	0.59375	0.073112		S					S			I					1	2	-1	43.9296
6545_v4_c1	0	50	0.5625	0.123554		S			E		S			I					2	2	0	39.3618
6631_v3_c10	0	50	0	0.156297	Y					K		H		L	P		N		3	3	0	36.8423
6650_v1_c8	0	50	0.5	0.310472	Y		D		E		S			L				I	4	2	2	30.2262
6785_v5_c14	0	50	0.09375	0.073112		H					S			L					1	2	-1	43.9296
6811_v7_c18	0	50	0.09375	0.073112							P			L				S	1	2	-1	43.9296
6838_v1_c35	0	50	0	0.0548195		H				K	S			L					1	3	-2	45.9779
6980_v1_c17_	0	50	0	0.0939197		H	D				P			L				S	2	3	-1	41.4101
783_v0_c51	0	50	0.34375	0.379795	Y		D				S			L			N		4	1	3	28.178
928_28_	0	50	0	0.123554	Y							H		L			N		2	2	0	39.3618
933_v4_c4	0	50	0	0.0939197	Y				E			H		L				I	2	3	-1	41.4101
98_F4_H5_13	0	50	0	0.160879					E		P							I	2	1	1	37.3135
BG1168_1	0	50	0	0.598138	Y				E		S		P				N		5	0	5	21.5619	B	USA
CAAN5342_A2_	0	50	0.09375	0.598138	Y				E		S				E		N		5	0	5	21.5619	B	USA
CAP244_2_00_D3	0	50	0	0.0939197	Y					K	S			L				I	2	3	-1	41.4101
CH111_8	0	50	0.0625	0.379795	Y				E		S			L			N		4	1	3	28.178
CNE10	0	50	0.09375	0.310472	Y			G	E		S			L			N		4	2	2	30.2262
CNE12	0	50	0.25	0.82621	Y		D		E		S		P		E		N		7	0	7	12.4263	B'	China/Jilin
CNE17	0	50	0	0.201241				S	E		S			L			N		3	2	1	34.794
CNE19	0	50	0.03125	0.52254	Y				E		S			L	E		N		5	1	4	23.6102	B'C	China/Xinjiang
CNE21	0	50	0.125	0.379795	Y						S			L	E		N		4	1	3	28.178
CNE28	0	50	0	0.379795	Y		E				P			L			N		4	1	3	28.178
CNE3	0	50	0	0.0939197		H			E			H		L			N		2	3	-1	41.4101
CNE4	0	50	0.03125	0.52254	Y			G	E		S		P				N		5	1	4	23.6102	B'	China/Yunnan
CNE40	0	50	0.03125	0.52254	Y				E		S			L	E		N		5	1	4	23.6102	B'C	China/Yunnan
CNE52	0	50	0	0.0939197		H				K	S			L			N		2	3	-1	41.4101
CNE53	0	50	0.03125	0.201241	Y				E		S			L				S	3	2	1	34.794
CNE55	0	50	0	0.156297		S	D		E		P			L				S	3	3	0	36.8423
CNE56	0	50	0.125	0.52254	Y		E		E		P			L			N		5	1	4	23.6102	CRF01_AE	China/Yunnan
CNE57	0	50	0.0625	0.52254	Y		D		E		P			L			N		5	1	4	23.6102	B'	China/Liaoning
CNE58	0	50	0	0.379795	Y				E		S			L			N		4	1	3	28.178
CNE59	0	50	0.25	0.379795	Y				E		P			L			N		4	1	3	28.178
CNE6	0	50	0	0.52254	Y		D		E			H	P				N		5	1	4	23.6102	B'	China/Yunnan
CNE8	0	50	0	0.255201	Y						P			I			N		3	1	2	32.7457
H029_12	0	50	0.03125	0.726782	Y		E		E		S		P				N		6	0	6	16.9941	B	Peru
H030_7	0	50	0.09375	0.726782	Y		D		E		S		P				N		6	0	6	16.9941	B	Peru
H035_18	0	50	0	0.598138	Y		D				S		P				N		5	0	5	21.5619	B	Peru
H077_31	0	50	0	0.52254	Y		E			K	P		P				N		5	1	4	23.6102
H078_14	0	50	0	0.201241		S			E		S			L			N		3	2	1	34.794
H080_23	0	50	0.0625	0.52254	Y		D		E		S			L			N		5	1	4	23.6102	B	Peru
H086_8	0	50	0	0.726782	Y		D		E		S		P				N		6	0	6	16.9941	B	Peru
HIV_0013095_2_11_	0	50	0.125	0.0548195		H					S			L				I	1	3	-2	45.9779
HIV_001428_2_42_	0	50	0	0.52254	Y		E		E		S			L			N		5	1	4	23.6102	C	India
HIV_00836_2_5_	0	50	0	0.379795	Y						S			L	E		N		4	1	3	28.178
HIV_16055_2_3_	0	50	0	0.52254	Y		E				P			L	E		N		5	1	4	23.6102	C	India
HIV_16845_2_22_	0	50	0	0.310472		H	E		E		S			L			N		4	2	2	30.2262
HIV_16936_2_21_	0	50	0.03125	0.52254	Y				E		S			L	P		N		5	1	4	23.6102	C	India
HIV_25710_2_43_	0	50	0	0.0939197		H					S			L	E			I	2	3	-1	41.4101
HIV_25925_2_22_	0	50	0	0.0409017		S				K	S			L				I	1	4	-3	48.0261
P0402_c2_11	0	50	0	0.201241		H			E		S			L			N		3	2	1	34.794
PVO_4_	0	50	0.03125	0.598138	Y				E		S		P				N		5	0	5	21.5619
Q23_17_	0	50	0.09375	0.201241	Y					K	S			L			N		3	2	1	34.794
Q259_d2_17_	0	50	0	0.0939197		H		G	E		S			L					2	3	-1	41.4101
Q461_e2_	0	50	0	0.156297	Y			S		R	S			I			N		3	3	0	36.8423
Q769_d22_	0	50	0	0.255201	Y		E				S			L					3	1	2	32.7457
Q842_d12_	0	50	0	0.201241	Y					K	S			L			N		3	2	1	34.794
T250_4_	0	50	0.03125	0.201241	Y				E			H		L			N		3	2	1	34.794
T251_18_	0	50	0.03125	0.255201	Y			S	E		S								3	1	2	32.7457
T253_11	0	50	0	0.0409017				S	E			A		L				I	1	4	-3	48.0261
T255_34_	0	50	0	0.0939197		H			E			H		I			N		2	3	-1	41.4101
T257_31_	0	50	0	0.0939197	Y			S				A		L			N		2	3	-1	41.4101
T280_5	0	50	0	0.379795	Y				E		S			L			N		4	1	3	28.178
T33_7_	0	50	0.59375	0.201241	Y				E			H		I			N		3	2	1	34.794
TRJO4551_58_	0	50	0	0.379795			D		E		P		P					I	4	1	3	28.178
TRO_11_	0	50	0	0.379795	Y		E		E		S							I	4	1	3	28.178
X1100_c7	0	50	0	0.310472	Y			T	E		S			L			N		4	2	2	30.2262
X1193_c1	0	50	0.125	0.379795	Y						S			L	E		N		4	1	3	28.178
X1254_c3	0	50	0	0.310472	Y			T	E		P			L			N		4	2	2	30.2262
X1854_c2_10	0	50	0	0.160879	Y						S			L					2	1	1	37.3135
X2088_c9	0	50	0	0.0939197	Y			S			P			L				I	2	3	-1	41.4101
X2160_c25	0	50	0	0.379795	Y		D		E		S							I	4	1	3	28.178
X2252_c7	0	50	0.03125	0.52254	Y			G	E		P		P				N		5	1	4	23.6102	Clade G	W. Afr.
ZM106F_PB9	0	50	0	0.0409017		S		T			S			L				S	1	4	-3	48.0261
ZM109F_PB4_	0	50	0	0.0548195				S	E			H		L					1	3	-2	45.9779
ZM135M_PL10a_	0	50	0.3125	0.201241			D		E		S			L				S	3	2	1	34.794
ZM215F_PB8	0	50	0	0.123554					E		S			L				I	2	2	0	39.3618
ZM233M_PB6_	0	50	0	0.201241				T	E		S			L			N		3	2	1	34.794
ZM55F_PB28a	0	50	0	0.255201					E		S			L			N		3	1	2	32.7457
Name	b12neut	b12	Decision Forest	Logistic Regression	173 Y/HS		185 DEn/GST		268 Es/KR		364 PS/AH		369 AP/Ilq		461 EP/		651 N/DIS		susceptibleCount	resistantCount	diff	Linear Regression: Predicted neutralization value
B02	1	1.45	0.59375	0.82621	Y		D		E		S		P		E		N		7	0	7	12.4263
SC45_4B5_2631	1	2.79	0.15625	0.726782	Y		D		E		S		P				N		6	0	6	16.9941
1059_09_A4_1460	1	4.71	0.21875	0.726782	Y		D		E		S		P				N		6	0	6	16.9941
HXB2	1	0.06**	0.28125	0.726782	Y		D		E		S		P				N		6	0	6	16.9941
W61D_TCLA_71	1	1.2	0.28125	0.726782	Y		D		E		S		P				N		6	0	6	16.9941
PRB958_06_TB1_4305	1	2.31	0.28125	0.726782	Y		D		E		S		P				N		6	0	6	16.9941
MN_3	1	0.01*	0.1875	0.598138	Y		D		E		S		P						5	0	5	21.5619
700010058_A4_4375	1	19.62	0	0.52254	Y		D			K	P		P				N		5	1	4	23.6102
BC01	1	7.01	0.71875	0.52254	Y		D		E		P			L			N		5	1	4	23.6102
BC10	1	2.43	0.15625	0.379795	Y				E		S			L			N		4	1	3	28.178
A07412M1_vrc12	1	9.89	0.21875	0.454395			E		E		S		P						4	0	4	26.1297
BC03	1	20.08	0.5625	0.379795	Y		D				S			L	E				4	1	3	28.178
1058_11_B11_1550	1	16.15	0.15625	0.379795	Y				E		S		P					I	4	1	3	28.178
193003_B10	1	2.31	0.25	0.310472	Y		D		E		S			L				I	4	2	2	30.2262
191955_A11	1	22.7	0.3125	0.310472	Y			S	E		S			L			N		4	2	2	30.2262
1394C9G1_Rev_	1	19	0	0.160879							S			L			N		2	1	1	37.3135
BC11	1	1.15	0.03125	0.201241	Y					R	S			L			N		3	2	1	34.794
703010217B6_Rev_	1	21.2	0.59375	0.201241	Y					K	S			L			N		3	2	1	34.794
2010F5_Rev_	1	11.53	0.65625	0.201241	Y		D				S			L				I	3	2	1	34.794
AE02	1	10.12	0.21875	0.0939197		H			E		P			L				D	2	3	-1	41.4101
B03	0	25	0.03125	0.726782	Y		D				P		P		E		N		6	0	6	16.9941	B	China/Hebei
PRB931_06_TC3_4930	0	25	0.34375	0.726782	Y		D		E		S		P				N		6	0	6	16.9941	Transmitted B	USA
B04	0	25	0.25	0.661697	Y			G	E		P		P		E		N		6	1	5	19.0424	B	China/Hebei
63358_04_P3_4013	0	25	0.1875	0.598138	Y				E		S		P				N		5	0	5	21.5619	Transmitted B	USA
B01	0	25	0.03125	0.598138	Y				E		S		P				N		5	0	5	21.5619	B	China/Hebei
BJOX003000_19_1	0	25	0.25	0.598138	Y		D				P		P				N		5	0	5	21.5619
7048092211B3_Rev_	0	25	0.59375	0.52254	Y		E		E		P			L			N		5	1	4	23.6102	C	South Africa
BC05	0	25	0.6875	0.52254	Y		D		E		S			L			N		5	1	4	23.6102	CRF07_BC	China/Sichuan
BC07	0	25	0.15625	0.52254	Y		E		E		S			L			N		5	1	4	23.6102	CRF07_BC	China/Sichuan
BC04	0	25	0.125	0.379795	Y				E		S			L			N		4	1	3	28.178
B05	0	25	0	0.310472		H	D			K	S		P				N		4	2	2	30.2262
BC15	0	25	0.3125	0.310472	Y			T	E		S			L			N		4	2	2	30.2262
BJOX002000_03_2	0	25	0.5625	0.310472	Y					K	S			L	P		N		4	2	2	30.2262
BJOX020000_03_2	0	25	0.5625	0.310472	Y					K	S			L	P		N		4	2	2	30.2262
CenvFs2_pt2103_E8uncp	0	25	0.25	0.310472	Y		E		E		S			L				S	4	2	2	30.2262
ZM247v1_Rev_	0	25	0.125	0.310472	Y					K	S			L	E		N		4	2	2	30.2262
BC08	0	25	0	0.255201					E		S			L			N		3	1	2	32.7457
BC18	0	25	0	0.255201	Y						S			L			N		3	1	2	32.7457
96ZM651_02	0	25	0.21875	0.201241	Y				E		S			L				S	3	2	1	34.794
AE01	0	25	0.40625	0.201241		H			E		P			L			N		3	2	1	34.794
AE03	0	25	0.46875	0.201241		H			E		P			L			N		3	2	1	34.794
BC06	0	25	0.3125	0.201241	Y					K	S			L			N		3	2	1	34.794
BC14	0	25	0.1875	0.201241	Y				E		S			L				S	3	2	1	34.794
BC17	0	25	0.1875	0.201241	Y				E		S			L				I	3	2	1	34.794
7030102001E5_Rev_	0	25	0	0.160879							S			L			N		2	1	1	37.3135
7060101641A7_Rev_	0	25	0.59375	0.160879					E		S			L					2	1	1	37.3135	C	South Africa
BC09	0	25	0.03125	0.156297	Y			T		K	S			L			N		3	3	0	36.8423
BJOX005000_09_2	0	25	0.125	0.156297		H	E		E		S			L				S	3	3	0	36.8423
BJOX010000_06_2	0	25	0.53125	0.156297		H		G	E		S			L			N		3	3	0	36.8423
UNC6316_11	0	25	0	0.123554			E					H		L			N		2	2	0	39.3618
7030100542A2_Rev_	0	25	0.59375	0.0939197				S	E		S			L				I	2	3	-1	41.4101	C	Malawi
BJOX025000_01_1	0	25	0.09375	0.0939197		H			E		P			L				D	2	3	-1	41.4101
CenvFs2_pt1172_H1uncp	0	25	0	0.0939197					E			H		L	P			I	2	3	-1	41.4101
BJOX009000_02_4	0	25	0.21875	0.0708188		H		G	E		P			L				D	2	4	-2	43.4583
BF1266_431a	0	25	0	0.0409017				G	E			H		L				S	1	4	-3	48.0261
BJOX028000_10_3	0	25	0	0.0409017		H		S				H		L			N		1	4	-3	48.0261
57128_vrc15		nt	0.28125	0.52254	Y		D		E		S		P					I	5	1	4	23.6102
704010017_B7		nt	0.3125	0.52254	Y				E		S			L	E		N		5	1	4	23.6102
A08483M1_vrc9		nt	0.09375	0.454395	Y				E		S		P						4	0	4	26.1297
E08364M4_ec3		nt	0.3125	0.379795		H	D		E		S		P						4	1	3	28.178
BJOX019000_10_2		nt	0.125	0.310472	Y			S	E		S			L			N		4	2	2	30.2262
9009SA_A4_2		nt	0	0.201241		H	D		E			H	P						3	2	1	34.794
BC02		nt	0.375	0.201241	Y			T		R	S						N		3	2	1	34.794
BC16		nt	0	0.160879							S			L			N		2	1	1	37.3135
CNE62		nt	0.40625	0.156297		H		G	E		P			L			N		3	3	0	36.8423
NKU3006_ec1		nt	0.15625	0.156297		H	D		E		S			L				I	3	3	0	36.8423
CenvFs3_pt703010131_1E2uncja		nt	0.28125	0.073112								A		L			N		1	2	-1	43.9296
93UG065_ec3		nt	0	0.0548195		H		G		K	S								1	3	-2	45.9779
* Data from HSC (Hagen von Briesen)
** Data from Binley2004
Yellow highlights indicate env clones with sequencing issues; virus not prepared; assays not performed
Beige highlights indicate viruses which are non-infectious;; virus not prepared; assays not performed

## Sheet: Marcus-Prediction-Originals.txt
Name	b12neut	b12	Decision Forest	Logistic Regression	173 Y/HS		185 DEn/GST		268 Es/KR		364 PS/AH		369 AP/Ilq		461 EP/		651 N/DIS		susceptibleCount	resistantCount	diff	Linear Regression: Predicted neutralization value
398_F1_F6_20	1	0.1	0.75	0.379795	Y				E		S			L			N		4	1	3	28.178
98_v3_c5	1	0.1	0.28125	0.598138	Y		D				S		P				N		5	0	5	21.5619
RHPA4259_7_	1	0.1	0.84375	0.726782	Y		D		E		S		P				N		6	0	6	16.9941
SF162_LS	1	0.1	0.5625	0.726782	Y		D		E		S		P				N		6	0	6	16.9941
3326_v4_c3	1	0.11	0.5625	0.379795	Y		D		E			A	P						4	1	3	28.178
Bal_26	1	0.2	0.84375	0.82621	Y		D		E		S		P		E		N		7	0	7	12.4263
Du123_6	1	0.2	0.5	0.201241	Y				E			H		L			N		3	2	1	34.794
Du422_1_	1	0.2	0.65625	0.52254	Y				E		S			L	E		N		5	1	4	23.6102
H061_14	1	0.2	0.78125	0.726782	Y		D		E		S		P				N		6	0	6	16.9941
MW965_26	1	0.2	0.84375	0.52254	Y				E		S			L	E		N		5	1	4	23.6102
SC422661_8_	1	0.2	0.625	0.726782	Y		D		E		S		P				N		6	0	6	16.9941
QH0692_42_	1	0.3	0.5625	0.726782	Y		D		E		S		P				N		6	0	6	16.9941
1051_12_TD12_3291	1	0.5	0.6875	0.726782	Y		D		E		S		P				N		6	0	6	16.9941
CNE9	1	0.5	0.46875	0.726782	Y		D		E		S		P				N		6	0	6	16.9941
THRO4156_18_	1	0.5	0.375	0.598138	Y		E				S		P				N		5	0	5	21.5619
TT31P_2F10_2792	1	0.6	0.65625	0.726782	Y		D		E		S		P		P				6	0	6	16.9941
CAP45_2_00_G3_	1	0.7	0.59375	0.379795	Y				E		P			L			N		4	1	3	28.178
REJO4541_67_	1	0.7	0.125	0.454395	Y						S		P				N		4	0	4	26.1297
6095_v1_c10	1	0.78	0.5625	0.598138	Y		D		E		P		P						5	0	5	21.5619
6644_v2_c33	1	0.8	0.59375	0.073112		H					S			L					1	2	-1	43.9296
CNE11	1	0.8	0.71875	0.82621	Y		D		E		S		P		E		N		7	0	7	12.4263
Du156_12_	1	0.8	0.875	0.52254	Y				E		P			L	E		N		5	1	4	23.6102
H031_7	1	0.9	0.03125	0.379795		H	D				S		P				N		4	1	3	28.178
Du172_17_	1	1	0.9375	0.661697	Y		D		E		S			L	E		N		6	1	5	19.0424
MS208_A1	1	1	0.90625	0.661697	Y		D		E		P			L	P		N		6	1	5	19.0424
WEAU_d15_410_5017	1	1.1	0.78125	0.82621	Y		D		E		S		P		E		N		7	0	7	12.4263
700010040_C9_4520	1	1.2	0.25	0.598138	Y				E		S		P				N		5	0	5	21.5619
PRB926_04_A9_4237	1	1.3	0.5	0.598138	Y		D		E		S		P						5	0	5	21.5619
Du151_2	1	1.4	0.46875	0.379795	Y				E		P			L			N		4	1	3	28.178
CenvFs2_pt0682_E4uncp	1	1.62	0.375	0.201241	Y		D			K	S			L					3	2	1	34.794
3233_p12	1	1.9	0.75	0.379795	Y				E		S			L			N		4	1	3	28.178
AC10_0_29_	1	1.9	0.59375	0.726782	Y		E		E		S		P				N		6	0	6	16.9941
TT29P_3A1_2769	1	1.9	0.625	0.598138	Y		D		E		S		P						5	0	5	21.5619
1056_10_TA11_1826	1	2	0.96875	0.82621	Y		D		E		S		P		E		N		7	0	7	12.4263
CNE7	1	2.3	0.9375	0.379795	Y		D				S			L			N		4	1	3	28.178
3016_v5_c45	1	2.4	0	0.379795			D		E		S		A					I	4	1	3	28.178
SS1196_1	1	2.4	0.71875	0.726782	Y		D		E		S		P				N		6	0	6	16.9941
BORI_d9_4F8_1413	1	2.5	0.375	0.52254	Y			G	E		S		P				N		5	1	4	23.6102
CH181_12	1	2.5	0.96875	0.52254	Y		D		E		S			L			N		5	1	4	23.6102
QH0515_1	1	2.6	0.5625	0.598138	Y		D		E		S						N		5	0	5	21.5619
CH038_12	1	2.8	1	0.661697	Y		D		E		S			L	E		N		6	1	5	19.0424
ZM214M_PL15_	1	3	0.1875	0.0939197		H				K	S			L			N		2	3	-1	41.4101
SC05_8C11_2344	1	3.1	0.6875	0.726782	Y		D		E		S		P				N		6	0	6	16.9941
WITO4160_33_	1	3.1	0.5625	0.726782	Y		E		E		S		P				N		6	0	6	16.9941
ZM249M_PL1_	1	3.2	0.59375	0.0939197	Y					K	S			L				S	2	3	-1	41.4101
1051_12_C22_3325	1	3.6	0.71875	0.726782	Y		D		E		S		P				N		6	0	6	16.9941
CNE67	1	3.6	0.75	0.379795	Y				E		S			L			N		4	1	3	28.178
T278_50_	1	3.6	0.875	0.52254	Y		D		E		P			L			N		5	1	4	23.6102
1006_11_C3_1601	1	3.9	0.84375	0.661697	Y		D		E		S		P		E			S	6	1	5	19.0424
3301_v2_c6	1	3.9	0.6875	0.52254		S	D		E		S		P				N		5	1	4	23.6102
6952_v1_c20	1	4.1	0.71875	0.310472	Y		D		E		S			L				I	4	2	2	30.2262
Bx08_16	1	4.2	0.46875	0.726782	Y		D		E		S		P				N		6	0	6	16.9941
SUMA_d5_8_2	1	4.2	0.65625	0.726782	Y		D		E		S		P				N		6	0	6	16.9941
CNE30	1	4.6	0.3125	0.201241		H	D				S			L			N		3	2	1	34.794
CNE16	1	4.8	0.46875	0.52254	Y				E		S			L	E		N		5	1	4	23.6102
HIV_26191_2_48_	1	4.9	0.6875	0.52254	Y		D		E		P			L			N		5	1	4	23.6102
CNE23	1	5.3	0.625	0.52254	Y				E		S			L	E		N		5	1	4	23.6102
BORI_d9_4D7_1410	1	6.2	0.6875	0.82621	Y		D		E		S		P		E		N		7	0	7	12.4263
H079_2	1	6.5	0.59375	0.726782	Y		E		E		S		P				N		6	0	6	16.9941
CNE20	1	7.4	0.28125	0.156297	Y			S			S			L	E			I	3	3	0	36.8423
T266_60	1	7.6	0.09375	0.317871	Y						S						N		3	0	3	30.6975
CNE15	1	8.8	0.0625	0.160879	Y						S			L					2	1	1	37.3135
703010228_1C4	1	8.9	0.90625	0.52254	Y		D		E		S			L			N		5	1	4	23.6102
H022_7	1	9.3	0.625	0.726782	Y		D		E		P		P				N		6	0	6	16.9941
CenvFs4_Pt2010_F5	1	10.4	0.65625	0.201241	Y		D				S			L				I	3	2	1	34.794
CH110_2	1	10.8	0.53125	0.52254	Y		D				S			L	E		N		5	1	4	23.6102
1054_07_TC4_1499	1	11.1	0.78125	0.726782	Y		D		E		S		P				N		6	0	6	16.9941
703010217_B6	1	11.3	0.59375	0.201241	Y					K	S			L			N		3	2	1	34.794
477_F3_13_55	1	11.7	0.71875	0.255201	Y						S			L			N		3	1	2	32.7457
270015_J5_1	1	12.9	0.59375	0.52254	Y		D		E		S			L			N		5	1	4	23.6102
CenvFs2_Pt1086_B2	1	14.8	0.6875	0.310472		H			E		S			L	E		N		4	2	2	30.2262
6535_3_	1	17.5	0.84375	0.82621	Y		E		E		S		P		E		N		7	0	7	12.4263
ZM197M_PB7_	1	19.9	0.09375	0.379795			E		E		S			L			N		4	1	3	28.178
CAP210_2_00_E8_	1	20.4	0.15625	0.52254	Y				E		P			L	E		N		5	1	4	23.6102
246F_C1G	1	22.7	0.46875	0.0939197		H	D		E			H		L					2	3	-1	41.4101
CNE18	1	23.2	0.5625	0.379795	Y				E		S			L			N		4	1	3	28.178
249M_B10	1	23.6	0.59375	0.0939197	Y					K	S			L				S	2	3	-1	41.4101
CH115_12	1	23.8	0.375	0.0939197		H	D				S			L				I	2	3	-1	41.4101
3415_v1_c1	1	25	0.875	0.52254	Y				E		P			I	E		N		5	1	4	23.6102
HIV_25711_2_4_	1	25.9	0.84375	0.52254	Y		D		E		S			L			N		5	1	4	23.6102
ZM53M_PB12_	1	25.9	0.90625	0.52254	Y		D		E		S			L			N		5	1	4	23.6102
CNE5	1	26.3	0.03125	0.379795			E		E		P			L			N		4	1	3	28.178
401_F1_8_10	1	29.2	0	0.255201			E				S			L	P				3	1	2	32.7457
CNE14	1	34.6	0.5625	0.82621	Y		D		E		S		P		E		N		7	0	7	12.4263
0815_v3_c3	1	34.8	0.125	0.379795	Y		D				S			L			N		4	1	3	28.178
271_11_	1	38.7	0.59375	0.201241	Y				E			H		I			N		3	2	1	34.794
CNE31	1	41	0.625	0.255201	Y						S			L			N		3	1	2	32.7457
6540_v4_c1	1	46.1	0.65625	0.073112		S					S			I					1	2	-1	43.9296
1012_11_TC21_3257	0	25	0	0.0939197	Y			T		K	S			L					2	3	-1	41.4101
1105_p17_1	0	25	0.3125	0.379795	Y		D		E		S			L					4	1	3	28.178
1656_p21	0	25	0	0.379795	Y				E		S			L			N		4	1	3	28.178
191084_B7_19	0	25	0	0.123554				G			S			L			N		2	2	0	39.3618
192018_B1_9	0	25	0	0.123554	Y					K	S			L					2	2	0	39.3618
2705_p18_1	0	25	0.03125	0.255201	Y				E			H					N		3	1	2	32.7457
2843_p5_1	0	25	0.0625	0.454395	Y				E		S						N		4	0	4	26.1297
3169_p4	0	25	0	0.123554		S	E					H					N		2	2	0	39.3618
3226_p15	0	25	0.09375	0.255201			D				S			I			N		3	1	2	32.7457
3273_p21_1	0	25	0	0.123554	Y					R	P			L					2	2	0	39.3618
62357_14_D3_4589	0	25	0.53125	0.598138	Y				E		S		P				N		5	0	5	21.5619
6240_08_TA5_4622	0	25	0.03125	0.379795	Y		D		E		S							I	4	1	3	28.178
6244_13_B5_4576	0	25	0.03125	0.598138	Y				E		S		P				N		5	0	5	21.5619
703010054_2_A2	0	25	0.59375	0.0939197				S	E		S			L				I	2	3	-1	41.4101
704010042_2_E5	0	25	0	0.201241		H			E		S			L			N		3	2	1	34.794
704010083_B8	0	25	0	0.123554	Y					K	S			L					2	2	0	39.3618
704809221_1B3	0	25	0.59375	0.52254	Y		E		E		P			L			N		5	1	4	23.6102
706010018_2E3	0	25	0.03125	0.123554	Y				E					L				I	2	2	0	39.3618
706010164_1A7	0	25	0.59375	0.160879					E		S			L					2	1	1	37.3135
9004SS_A3_4	0	25	0.03125	0.379795	Y			S			S		P				N		4	1	3	28.178
9014_01_TB1_4769	0	25	0.03125	0.598138	Y		D				S		P				N		5	0	5	21.5619
9020_20_A13_4607	0	25	0.0625	0.598138	Y		D		E		S		P						5	0	5	21.5619
9021_14_B2_4571	0	25	0.53125	0.598138	Y				E		S		P				N		5	0	5	21.5619
92BR025_9	0	25	0	0.0939197		H			E			H		L			N		2	3	-1	41.4101
BF1677F2_613a	0	25	0	0.156297		H	E		E		S			L				I	3	3	0	36.8423
BZ167_12	0	25	0.0625	0.726782	Y		D		E		S		P				N		6	0	6	16.9941
C1080rsga_c3	0	25	0	0.379795	Y		E				P			L			N		4	1	3	28.178
CenvFs2_pt0985_H7uncp	0	25	0	0.156297	Y		E			K		A		L			N		3	3	0	36.8423
CenvFs2_Pt1176_A3	0	25	0	0.0939197	Y					K	S			L				I	2	3	-1	41.4101
CenvFs2_pt2060_G9uncp	0	25	0.0625	0.379795	Y		D				S			L			N		4	1	3	28.178
CenvFs4_Pt0393_C3	0	25	0	0.201241	Y				E		S			L				I	3	2	1	34.794
CH064_20	0	25	0.0625	0.156297	Y			T	E		S			L				D	3	3	0	36.8423
CH070_1	0	25	0	0.0409017		H			E			H		L				I	1	4	-3	48.0261
CH091_9	0	25	0	0.248729	Y			T		K	S			L	E		N		4	3	1	32.2745
CH114_8	0	25	0	0.310472	Y			T	E		S			L			N		4	2	2	30.2262
CH117_4	0	25	0	0.160879							S			L			N		2	1	1	37.3135
CH119_10	0	25	0	0.310472	Y			T			S			L	E		N		4	2	2	30.2262
CH120_6	0	25	0	0.0409017		S		T			S			L				I	1	4	-3	48.0261
DJ263_8	0	25	0	0.201241		S			E		S			I			N		3	2	1	34.794
KSS_0514_13	0	25	0	0.156297		H		G	E		P			L			N		3	3	0	36.8423
NKR_0512_8	0	25	0.03125	0.454395	Y				E		S		P						4	0	4	26.1297
PSR_0508_2	0	25	0	0.0939197	Y					K	S			L				D	2	3	-1	41.4101
PWJ_0513_39	0	25	0.03125	0.52254	Y			G	E		S		P				N		5	1	4	23.6102
R1166rsga_c1	0	25	0.09375	0.310472	Y			G	E		P			L			N		4	2	2	30.2262
R2184rsga_c4	0	25	0	0.0548195		H					P			L				D	1	3	-2	45.9779
R3265rsga_c6	0	25	0	0.255201	Y						P			L			N		3	1	2	32.7457
RPW_0510_2	0	25	0	0.379795			D			K	S		P				N		4	1	3	28.178
SPK_0525_13	0	25	0	0.156297		H		G	E		P			L			N		3	3	0	36.8423
TV1_21	0	25	0	0.201241	Y				E			H		I			N		3	2	1	34.794
0041_v3_c18	0	50	0	0.379795	Y				E		S			L			N		4	1	3	28.178
0260_v5_c1	0	50	0	0.201241		H			E		S			L			N		3	2	1	34.794
0330_v4_c3	0	50	0	0.123554			E				S			L				I	2	2	0	39.3618
0907_v4_c12	0	50	0	0.156297	Y			G		K	S			L			N		3	3	0	36.8423
0921_v2_c14	0	50	0	0.0548195		S					P			L				I	1	3	-2	45.9779
211_9_	0	50	0	0.201241	Y			G	E			H					N		3	2	1	34.794
234_F1_16_57	0	50	0	0.310472		H			E		P			L	E		N		4	2	2	30.2262
235_47_	0	50	0	0.255201	Y						P			L			N		3	1	2	32.7457
242_14_	0	50	0	0.0939197		S			E			H		L			N		2	3	-1	41.4101
246_F3_C10_2	0	50	0	0.123554	Y					K	S			L					2	2	0	39.3618
252_7	0	50	0	0.201241	Y		D					H		L			N		3	2	1	34.794
263_8_	0	50	0.03125	0.379795	Y				E		S			L			N		4	1	3	28.178
269_12	0	50	0	0.123554	Y							H		L			N		2	2	0	39.3618
3103_v3_c10	0	50	0	0.255201					E		S			L			N		3	1	2	32.7457
3168_v4_c10	0	50	0	0.123554	Y					K	S			L					2	2	0	39.3618
3301_v1_c24	0	50	0.625	0.52254		S	D		E		S		P				N		5	1	4	23.6102
3337_v2_c6	0	50	0	0.255201	Y					K	S		P						3	1	2	32.7457
3365_v2_c20	0	50	0.0625	0.156297	Y			S		K	S			L			N		3	3	0	36.8423
3468_v1_c12	0	50	0	0.0708188		H	D			K		A		L			N		2	4	-2	43.4583
3589_v1_c4	0	50	0	0.123554	Y							H		L			N		2	2	0	39.3618
3637_v5_c3	0	50	0.15625	0.379795	Y		D				S			L			N		4	1	3	28.178
3718_v3_c11	0	50	0	0.123554	Y					K	S			L					2	2	0	39.3618
3728_v2_c6	0	50	0	0.017243				G		K		H		L				I	0	5	-5	54.6422
3817_v2_c59	0	50	0	0.255201		H			E		S		P						3	1	2	32.7457
3873_v1_c24	0	50	0	0.255201	Y					K	S		P						3	1	2	32.7457
410_F2_1_30	0	50	0.21875	0.445896	Y		D		E		S			L	E			S	5	2	3	25.6584
541_F1_A7_2	0	50	0	0.255201	Y						S			L			N		3	1	2	32.7457
569_F1_37_10	0	50	0	0.0548195			D			R		H		L					1	3	-2	45.9779
6022_v7_c24	0	50	0	0.445896		H	D		E		S			L	E		N		5	2	3	25.6584
6040_v4_c15	0	50	0	0.201241	Y					K	S			L			N		3	2	1	34.794
6041_v3_c23	0	50	0	0.201241	Y					K	S			L			N		3	2	1	34.794
6101_10	0	50	0	0.0939197	Y			G			S			L				I	2	3	-1	41.4101
6322_v4_c1	0	50	0.0625	0.0708188		S	D			K		H		L			N		2	4	-2	43.4583
6405_v4_c34	0	50	0	0.0708188		H		G	E			A	P					I	2	4	-2	43.4583
6471_v1_c16	0	50	0	0.123554	Y				E			H		L					2	2	0	39.3618
6480_v4_c25	0	50	0	0.123554		S	D				P			L					2	2	0	39.3618
6545_v3_c13	0	50	0.59375	0.073112		S					S			I					1	2	-1	43.9296
6545_v4_c1	0	50	0.5625	0.123554		S			E		S			I					2	2	0	39.3618
6631_v3_c10	0	50	0	0.156297	Y					K		H		L	P		N		3	3	0	36.8423
6650_v1_c8	0	50	0.5	0.310472	Y		D		E		S			L				I	4	2	2	30.2262
6785_v5_c14	0	50	0.09375	0.073112		H					S			L					1	2	-1	43.9296
6811_v7_c18	0	50	0.09375	0.073112							P			L				S	1	2	-1	43.9296
6838_v1_c35	0	50	0	0.0548195		H				K	S			L					1	3	-2	45.9779
6980_v1_c17_	0	50	0	0.0939197		H	D				P			L				S	2	3	-1	41.4101
783_v0_c51	0	50	0.34375	0.379795	Y		D				S			L			N		4	1	3	28.178
928_28_	0	50	0	0.123554	Y							H		L			N		2	2	0	39.3618
933_v4_c4	0	50	0	0.0939197	Y				E			H		L				I	2	3	-1	41.4101
98_F4_H5_13	0	50	0	0.160879					E		P							I	2	1	1	37.3135
BG1168_1	0	50	0	0.598138	Y				E		S		P				N		5	0	5	21.5619
CAAN5342_A2_	0	50	0.09375	0.598138	Y				E		S				E		N		5	0	5	21.5619
CAP244_2_00_D3	0	50	0	0.0939197	Y					K	S			L				I	2	3	-1	41.4101
CH111_8	0	50	0.0625	0.379795	Y				E		S			L			N		4	1	3	28.178
CNE10	0	50	0.09375	0.310472	Y			G	E		S			L			N		4	2	2	30.2262
CNE12	0	50	0.25	0.82621	Y		D		E		S		P		E		N		7	0	7	12.4263
CNE17	0	50	0	0.201241				S	E		S			L			N		3	2	1	34.794
CNE19	0	50	0.03125	0.52254	Y				E		S			L	E		N		5	1	4	23.6102
CNE21	0	50	0.125	0.379795	Y						S			L	E		N		4	1	3	28.178
CNE28	0	50	0	0.379795	Y		E				P			L			N		4	1	3	28.178
CNE3	0	50	0	0.0939197		H			E			H		L			N		2	3	-1	41.4101
CNE4	0	50	0.03125	0.52254	Y			G	E		S		P				N		5	1	4	23.6102
CNE40	0	50	0.03125	0.52254	Y				E		S			L	E		N		5	1	4	23.6102
CNE52	0	50	0	0.0939197		H				K	S			L			N		2	3	-1	41.4101
CNE53	0	50	0.03125	0.201241	Y				E		S			L				S	3	2	1	34.794
CNE55	0	50	0	0.156297		S	D		E		P			L				S	3	3	0	36.8423
CNE56	0	50	0.125	0.52254	Y		E		E		P			L			N		5	1	4	23.6102
CNE57	0	50	0.0625	0.52254	Y		D		E		P			L			N		5	1	4	23.6102
CNE58	0	50	0	0.379795	Y				E		S			L			N		4	1	3	28.178
CNE59	0	50	0.25	0.379795	Y				E		P			L			N		4	1	3	28.178
CNE6	0	50	0	0.52254	Y		D		E			H	P				N		5	1	4	23.6102
CNE8	0	50	0	0.255201	Y						P			I			N		3	1	2	32.7457
H029_12	0	50	0.03125	0.726782	Y		E		E		S		P				N		6	0	6	16.9941
H030_7	0	50	0.09375	0.726782	Y		D		E		S		P				N		6	0	6	16.9941
H035_18	0	50	0	0.598138	Y		D				S		P				N		5	0	5	21.5619
H077_31	0	50	0	0.52254	Y		E			K	P		P				N		5	1	4	23.6102
H078_14	0	50	0	0.201241		S			E		S			L			N		3	2	1	34.794
H080_23	0	50	0.0625	0.52254	Y		D		E		S			L			N		5	1	4	23.6102
H086_8	0	50	0	0.726782	Y		D		E		S		P				N		6	0	6	16.9941
HIV_0013095_2_11_	0	50	0.125	0.0548195		H					S			L				I	1	3	-2	45.9779
HIV_001428_2_42_	0	50	0	0.52254	Y		E		E		S			L			N		5	1	4	23.6102
HIV_00836_2_5_	0	50	0	0.379795	Y						S			L	E		N		4	1	3	28.178
HIV_16055_2_3_	0	50	0	0.52254	Y		E				P			L	E		N		5	1	4	23.6102
HIV_16845_2_22_	0	50	0	0.310472		H	E		E		S			L			N		4	2	2	30.2262
HIV_16936_2_21_	0	50	0.03125	0.52254	Y				E		S			L	P		N		5	1	4	23.6102
HIV_25710_2_43_	0	50	0	0.0939197		H					S			L	E			I	2	3	-1	41.4101
HIV_25925_2_22_	0	50	0	0.0409017		S				K	S			L				I	1	4	-3	48.0261
P0402_c2_11	0	50	0	0.201241		H			E		S			L			N		3	2	1	34.794
PVO_4_	0	50	0.03125	0.598138	Y				E		S		P				N		5	0	5	21.5619
Q23_17_	0	50	0.09375	0.201241	Y					K	S			L			N		3	2	1	34.794
Q259_d2_17_	0	50	0	0.0939197		H		G	E		S			L					2	3	-1	41.4101
Q461_e2_	0	50	0	0.156297	Y			S		R	S			I			N		3	3	0	36.8423
Q769_d22_	0	50	0	0.255201	Y		E				S			L					3	1	2	32.7457
Q842_d12_	0	50	0	0.201241	Y					K	S			L			N		3	2	1	34.794
T250_4_	0	50	0.03125	0.201241	Y				E			H		L			N		3	2	1	34.794
T251_18_	0	50	0.03125	0.255201	Y			S	E		S								3	1	2	32.7457
T253_11	0	50	0	0.0409017				S	E			A		L				I	1	4	-3	48.0261
T255_34_	0	50	0	0.0939197		H			E			H		I			N		2	3	-1	41.4101
T257_31_	0	50	0	0.0939197	Y			S				A		L			N		2	3	-1	41.4101
T280_5	0	50	0	0.379795	Y				E		S			L			N		4	1	3	28.178
T33_7_	0	50	0.59375	0.201241	Y				E			H		I			N		3	2	1	34.794
TRJO4551_58_	0	50	0	0.379795			D		E		P		P					I	4	1	3	28.178
TRO_11_	0	50	0	0.379795	Y		E		E		S							I	4	1	3	28.178
X1100_c7	0	50	0	0.310472	Y			T	E		S			L			N		4	2	2	30.2262
X1193_c1	0	50	0.125	0.379795	Y						S			L	E		N		4	1	3	28.178
X1254_c3	0	50	0	0.310472	Y			T	E		P			L			N		4	2	2	30.2262
X1854_c2_10	0	50	0	0.160879	Y						S			L					2	1	1	37.3135
X2088_c9	0	50	0	0.0939197	Y			S			P			L				I	2	3	-1	41.4101
X2160_c25	0	50	0	0.379795	Y		D		E		S							I	4	1	3	28.178
X2252_c7	0	50	0.03125	0.52254	Y			G	E		P		P				N		5	1	4	23.6102
ZM106F_PB9	0	50	0	0.0409017		S		T			S			L				S	1	4	-3	48.0261
ZM109F_PB4_	0	50	0	0.0548195				S	E			H		L					1	3	-2	45.9779
ZM135M_PL10a_	0	50	0.3125	0.201241			D		E		S			L				S	3	2	1	34.794
ZM215F_PB8	0	50	0	0.123554					E		S			L				I	2	2	0	39.3618
ZM233M_PB6_	0	50	0	0.201241				T	E		S			L			N		3	2	1	34.794
ZM55F_PB28a	0	50	0	0.255201					E		S			L			N		3	1	2	32.7457
1058_11_B11_1550		16.15	0.15625	0.379795	Y				E		S		P					I	4	1	3	28.178
1059_09_A4_1460		4.71	0.21875	0.726782	Y		D		E		S		P				N		6	0	6	16.9941
1394C9G1_Rev_		19	0	0.160879							S			L			N		2	1	1	37.3135
191955_A11		22.7	0.3125	0.310472	Y			S	E		S			L			N		4	2	2	30.2262
193003_B10		2.31	0.25	0.310472	Y		D		E		S			L				I	4	2	2	30.2262
2010F5_Rev_		11.53	0.65625	0.201241	Y		D				S			L				I	3	2	1	34.794
57128_vrc15		nt	0.28125	0.52254	Y		D		E		S		P					I	5	1	4	23.6102
63358_04_P3_4013		25	0.1875	0.598138	Y				E		S		P				N		5	0	5	21.5619
700010058_A4_4375		19.62	0	0.52254	Y		D			K	P		P				N		5	1	4	23.6102
7030100542A2_Rev_		25	0.59375	0.0939197				S	E		S			L				I	2	3	-1	41.4101
7030102001E5_Rev_		25	0	0.160879							S			L			N		2	1	1	37.3135
703010217B6_Rev_		21.2	0.59375	0.201241	Y					K	S			L			N		3	2	1	34.794
704010017_B7		nt	0.3125	0.52254	Y				E		S			L	E		N		5	1	4	23.6102
7048092211B3_Rev_		25	0.59375	0.52254	Y		E		E		P			L			N		5	1	4	23.6102
7060101641A7_Rev_		25	0.59375	0.160879					E		S			L					2	1	1	37.3135
9009SA_A4_2		nt	0	0.201241		H	D		E			H	P						3	2	1	34.794
93UG065_ec3		nt	0	0.0548195		H		G		K	S								1	3	-2	45.9779
96ZM651_02		25	0.21875	0.201241	Y				E		S			L				S	3	2	1	34.794
A07412M1_vrc12		9.89	0.21875	0.454395			E		E		S		P						4	0	4	26.1297
A08483M1_vrc9		nt	0.09375	0.454395	Y				E		S		P						4	0	4	26.1297
AE01		25	0.40625	0.201241		H			E		P			L			N		3	2	1	34.794
AE02		10.12	0.21875	0.0939197		H			E		P			L				D	2	3	-1	41.4101
AE03		25	0.46875	0.201241		H			E		P			L			N		3	2	1	34.794
B01		25	0.03125	0.598138	Y				E		S		P				N		5	0	5	21.5619
B02		1.45	0.59375	0.82621	Y		D		E		S		P		E		N		7	0	7	12.4263
B03		25	0.03125	0.726782	Y		D				P		P		E		N		6	0	6	16.9941
B04		25	0.25	0.661697	Y			G	E		P		P		E		N		6	1	5	19.0424
B05		25	0	0.310472		H	D			K	S		P				N		4	2	2	30.2262
BC01		7.01	0.71875	0.52254	Y		D		E		P			L			N		5	1	4	23.6102
BC02		nt	0.375	0.201241	Y			T		R	S						N		3	2	1	34.794
BC03		20.08	0.5625	0.379795	Y		D				S			L	E				4	1	3	28.178
BC04		25	0.125	0.379795	Y				E		S			L			N		4	1	3	28.178
BC05		25	0.6875	0.52254	Y		D		E		S			L			N		5	1	4	23.6102
BC06		25	0.3125	0.201241	Y					K	S			L			N		3	2	1	34.794
BC07		25	0.15625	0.52254	Y		E		E		S			L			N		5	1	4	23.6102
BC08		25	0	0.255201					E		S			L			N		3	1	2	32.7457
BC09		25	0.03125	0.156297	Y			T		K	S			L			N		3	3	0	36.8423
BC10		2.43	0.15625	0.379795	Y				E		S			L			N		4	1	3	28.178
BC11		1.15	0.03125	0.201241	Y					R	S			L			N		3	2	1	34.794
BC14		25	0.1875	0.201241	Y				E		S			L				S	3	2	1	34.794
BC15		25	0.3125	0.310472	Y			T	E		S			L			N		4	2	2	30.2262
BC16		nt	0	0.160879							S			L			N		2	1	1	37.3135
BC17		25	0.1875	0.201241	Y				E		S			L				I	3	2	1	34.794
BC18		25	0	0.255201	Y						S			L			N		3	1	2	32.7457
BF1266_431a		25	0	0.0409017				G	E			H		L				S	1	4	-3	48.0261
BJOX002000_03_2		25	0.5625	0.310472	Y					K	S			L	P		N		4	2	2	30.2262
BJOX003000_19_1		25	0.25	0.598138	Y		D				P		P				N		5	0	5	21.5619
BJOX005000_09_2		25	0.125	0.156297		H	E		E		S			L				S	3	3	0	36.8423
BJOX009000_02_4		25	0.21875	0.0708188		H		G	E		P			L				D	2	4	-2	43.4583
BJOX010000_06_2		25	0.53125	0.156297		H		G	E		S			L			N		3	3	0	36.8423
BJOX019000_10_2		nt	0.125	0.310472	Y			S	E		S			L			N		4	2	2	30.2262
BJOX020000_03_2		25	0.5625	0.310472	Y					K	S			L	P		N		4	2	2	30.2262
BJOX025000_01_1		25	0.09375	0.0939197		H			E		P			L				D	2	3	-1	41.4101
BJOX028000_10_3		25	0	0.0409017		H		S				H		L			N		1	4	-3	48.0261
CenvFs2_pt1172_H1uncp		25	0	0.0939197					E			H		L	P			I	2	3	-1	41.4101
CenvFs2_pt2103_E8uncp		25	0.25	0.310472	Y		E		E		S			L				S	4	2	2	30.2262
CenvFs3_pt703010131_1E2uncja		nt	0.28125	0.073112								A		L			N		1	2	-1	43.9296
CNE62		nt	0.40625	0.156297		H		G	E		P			L			N		3	3	0	36.8423
E08364M4_ec3		nt	0.3125	0.379795		H	D		E		S		P						4	1	3	28.178
HXB2		No data at Registry	0.28125	0.726782	Y		D		E		S		P				N		6	0	6	16.9941
MN_3		0.01*	0.1875	0.598138	Y		D		E		S		P						5	0	5	21.5619
NKU3006_ec1		nt	0.15625	0.156297		H	D		E		S			L				I	3	3	0	36.8423
PRB931_06_TC3_4930		25	0.34375	0.726782	Y		D		E		S		P				N		6	0	6	16.9941
PRB958_06_TB1_4305		2.31	0.28125	0.726782	Y		D		E		S		P				N		6	0	6	16.9941
SC45_4B5_2631		2.79	0.15625	0.726782	Y		D		E		S		P				N		6	0	6	16.9941
UNC6316_11		25	0	0.123554			E					H		L			N		2	2	0	39.3618
W61D_TCLA_71		1.2	0.28125	0.726782	Y		D		E		S		P				N		6	0	6	16.9941
ZM247v1_Rev_		25	0.125	0.310472	Y					K	S			L	E		N		4	2	2	30.2262
* Data from HSC (Hagen von Briesen)
Yellow highlights indicate env clones with sequencing issues; virus not prepared; assays not performed
Beige highlights indicate viruses which are non-infectious;; virus not prepared; assays not performed

## Sheet: SpecifSensi
Training data prior to unblinding
	total +	correct +	incorrect +	sensitivity
my by eye strategy	88	67	21	0.76
decision forest	88	64	24	0.73
logistic regression	88	53	35	0.6
	total -	correct -	incorrect -	specificity
my by eye strategy	163	110	53	0.67
decision forest	163	153	10	0.94
logistic regression	163	134	29	0.82
	total			accuracy
my by eye strategy	251	177		0.71
decision forest	251	217		0.86
logistic regression	251	187		0.74
My strategy: both <2 resistant AND >3 sensitive = predict sensitive
Sensitivity: fraction of Nab sensitive called correctly
Specificity: fraction of Nab resitance called correctly
Accuracy: fraction of total called correctly
Test data, unblinded:
	total pos	correct pos	incorrect pos	sensitivity
my by eye strategy	20	13	7	0.65
decision forest	20	5	15	0.25
logistic regression	20	9	11	0.45
	total neg	correct neg	incorrect neg	specificity
my by eye strategy	36	26	10	0.72
decision forest	36	29	7	0.81
logistic regression	36	27	9	0.75
	total	correct	incorrect	accuracy	one sided Fisher p-vlaue*
my by eye strategy	56	39	17	0.7	0.007
decision forest	56	34	22	0.61	0.1
logistic regression	56	36	20	0.64	0.4
Is the true value correlated with the predicted? Example, my by eye strategy:
	predicted +	predicted -
true positive	13	7
true negative	10	26
> fisher.test(matrix(c(13,7,10,26), ncol=2), alt="greater")
	Fisher's Exact Test for Count Data
data: matrix(c(13, 7, 10, 26), ncol = 2)
p-value = 0.007535
alternative hypothesis: true odds ratio is greater than 1
95 percent confidence interval:
1.546035 Inf
sample estimates:
odds ratio
4.67828
fisher.test(matrix(c(9,11,9,27), ncol=2), alt="greater")
	Fisher's Exact Test for Count Data
data: matrix(c(9, 11, 9, 27), ncol = 2)
p-value = 0.1087
alternative hypothesis: true odds ratio is greater than 1
95 percent confidence interval:
0.7881152 Inf
sample estimates:
odds ratio
2.41293
fisher.test(matrix(c(5,15,7,29), ncol=2), alt="greater")
	Fisher's Exact Test for Count Data
data: matrix(c(5, 15, 7, 29), ncol = 2)
p-value = 0.435
alternative hypothesis: true odds ratio is greater than 1
95 percent confidence interval:
0.3652689 Inf
sample estimates:
odds ratio
1.37275

## Sheet: Original
name	b12neut	b12	tprob	diff	S173_219	S185_231	S268_334	S364_448	S369_454	S461_568	S651_771	R219	R231	R334	R448	R454	R568	R771	susceptibleCount	resistantCount	prob	b12neut	val	b12	tprob	diff
0041_v3_c18	0	50	0	3	Y	NA	E	S	NA	NA	N	NA	NA	NA	NA	L	NA	NA	4	1	0.379795	0	28.178	50	0	3
0260_v5_c1	0	50	0	1	NA	NA	E	S	NA	NA	N	H	NA	NA	NA	L	NA	NA	3	2	0.201241	0	34.794	50	0	1
0330_v4_c3	0	50	0	0	NA	E	NA	S	NA	NA	NA	NA	NA	NA	NA	L	NA	I	2	2	0.123554	0	39.3618	50	0	0
0815_v3_c3	1	34.8	0.125	3	Y	D	NA	S	NA	NA	N	NA	NA	NA	NA	L	NA	NA	4	1	0.379795	1	28.178	34.8	0.125	3
0907_v4_c12	0	50	0	0	Y	NA	NA	S	NA	NA	N	NA	G	K	NA	L	NA	NA	3	3	0.156297	0	36.8423	50	0	0
0921_v2_c14	0	50	0	-2	NA	NA	NA	P	NA	NA	NA	S	NA	NA	NA	L	NA	I	1	3	0.0548195	0	45.9779	50	0	-2
1006_11_C3_1601	1	3.9	0.84375	5	Y	D	E	S	P	E	NA	NA	NA	NA	NA	NA	NA	S	6	1	0.661697	1	19.0424	3.9	0.84375	5
1012_11_TC21_3257	0	25	0	-1	Y	NA	NA	S	NA	NA	NA	NA	T	K	NA	L	NA	NA	2	3	0.0939197	0	41.4101	25	0	-1
1051_12_C22_3325	1	3.6	0.71875	6	Y	D	E	S	P	NA	N	NA	NA	NA	NA	NA	NA	NA	6	0	0.726782	1	16.9941	3.6	0.71875	6
1051_12_TD12_3291	1	0.5	0.6875	6	Y	D	E	S	P	NA	N	NA	NA	NA	NA	NA	NA	NA	6	0	0.726782	1	16.9941	0.5	0.6875	6
1054_07_TC4_1499	1	11.1	0.78125	6	Y	D	E	S	P	NA	N	NA	NA	NA	NA	NA	NA	NA	6	0	0.726782	1	16.9941	11.1	0.78125	6
1056_10_TA11_1826	1	2	0.96875	7	Y	D	E	S	P	E	N	NA	NA	NA	NA	NA	NA	NA	7	0	0.82621	1	12.4263	2	0.96875	7
1058_11_B11_1550	NA	NA	0.15625	3	Y	NA	E	S	P	NA	NA	NA	NA	NA	NA	NA	NA	I	4	1	0.379795	NA	28.178	NA	0.15625	3
1059_09_A4_1460	NA	NA	0.21875	6	Y	D	E	S	P	NA	N	NA	NA	NA	NA	NA	NA	NA	6	0	0.726782	NA	16.9941	NA	0.21875	6
1105_p17_1	0	25	0.3125	3	Y	D	E	S	NA	NA	NA	NA	NA	NA	NA	L	NA	NA	4	1	0.379795	0	28.178	25	0.3125	3
1394C9G1_Rev_	NA	NA	0	1	NA	NA	NA	S	NA	NA	N	NA	NA	NA	NA	L	NA	NA	2	1	0.160879	NA	37.3135	NA	0	1
1656_p21	0	25	0	3	Y	NA	E	S	NA	NA	N	NA	NA	NA	NA	L	NA	NA	4	1	0.379795	0	28.178	25	0	3
191084_B7_19	0	25	0	0	NA	NA	NA	S	NA	NA	N	NA	G	NA	NA	L	NA	NA	2	2	0.123554	0	39.3618	25	0	0
191955_A11	NA	NA	0.3125	2	Y	NA	E	S	NA	NA	N	NA	S	NA	NA	L	NA	NA	4	2	0.310472	NA	30.2262	NA	0.3125	2
192018_B1_9	0	25	0	0	Y	NA	NA	S	NA	NA	NA	NA	NA	K	NA	L	NA	NA	2	2	0.123554	0	39.3618	25	0	0
193003_B10	NA	NA	0.25	2	Y	D	E	S	NA	NA	NA	NA	NA	NA	NA	L	NA	I	4	2	0.310472	NA	30.2262	NA	0.25	2
2010F5_Rev_	NA	NA	0.65625	1	Y	D	NA	S	NA	NA	NA	NA	NA	NA	NA	L	NA	I	3	2	0.201241	NA	34.794	NA	0.65625	1
211_9_	0	50	0	1	Y	NA	E	NA	NA	NA	N	NA	G	NA	H	NA	NA	NA	3	2	0.201241	0	34.794	50	0	1
234_F1_16_57	0	50	0	2	NA	NA	E	P	NA	E	N	H	NA	NA	NA	L	NA	NA	4	2	0.310472	0	30.2262	50	0	2
235_47_	0	50	0	2	Y	NA	NA	P	NA	NA	N	NA	NA	NA	NA	L	NA	NA	3	1	0.255201	0	32.7457	50	0	2
242_14_	0	50	0	-1	NA	NA	E	NA	NA	NA	N	S	NA	NA	H	L	NA	NA	2	3	0.0939197	0	41.4101	50	0	-1
246_F3_C10_2	0	50	0	0	Y	NA	NA	S	NA	NA	NA	NA	NA	K	NA	L	NA	NA	2	2	0.123554	0	39.3618	50	0	0
246F_C1G	1	22.7	0.46875	-1	NA	D	E	NA	NA	NA	NA	H	NA	NA	H	L	NA	NA	2	3	0.0939197	1	41.4101	22.7	0.46875	-1
249M_B10	1	23.6	0.59375	-1	Y	NA	NA	S	NA	NA	NA	NA	NA	K	NA	L	NA	S	2	3	0.0939197	1	41.4101	23.6	0.59375	-1
252_7	0	50	0	1	Y	D	NA	NA	NA	NA	N	NA	NA	NA	H	L	NA	NA	3	2	0.201241	0	34.794	50	0	1
263_8_	0	50	0.03125	3	Y	NA	E	S	NA	NA	N	NA	NA	NA	NA	L	NA	NA	4	1	0.379795	0	28.178	50	0.03125	3
269_12	0	50	0	0	Y	NA	NA	NA	NA	NA	N	NA	NA	NA	H	L	NA	NA	2	2	0.123554	0	39.3618	50	0	0
270015_J5_1	1	12.9	0.59375	4	Y	D	E	S	NA	NA	N	NA	NA	NA	NA	L	NA	NA	5	1	0.52254	1	23.6102	12.9	0.59375	4
2705_p18_1	0	25	0.03125	2	Y	NA	E	NA	NA	NA	N	NA	NA	NA	H	NA	NA	NA	3	1	0.255201	0	32.7457	25	0.03125	2
271_11_	1	38.7	0.59375	1	Y	NA	E	NA	NA	NA	N	NA	NA	NA	H	I	NA	NA	3	2	0.201241	1	34.794	38.7	0.59375	1
2843_p5_1	0	25	0.0625	4	Y	NA	E	S	NA	NA	N	NA	NA	NA	NA	NA	NA	NA	4	0	0.454395	0	26.1297	25	0.0625	4
3016_v5_c45	1	2.4	0	3	NA	D	E	S	A	NA	NA	NA	NA	NA	NA	NA	NA	I	4	1	0.379795	1	28.178	2.4	0	3
3103_v3_c10	0	50	0	2	NA	NA	E	S	NA	NA	N	NA	NA	NA	NA	L	NA	NA	3	1	0.255201	0	32.7457	50	0	2
3168_v4_c10	0	50	0	0	Y	NA	NA	S	NA	NA	NA	NA	NA	K	NA	L	NA	NA	2	2	0.123554	0	39.3618	50	0	0
3169_p4	0	25	0	0	NA	E	NA	NA	NA	NA	N	S	NA	NA	H	NA	NA	NA	2	2	0.123554	0	39.3618	25	0	0
3226_p15	0	25	0.09375	2	NA	D	NA	S	NA	NA	N	NA	NA	NA	NA	I	NA	NA	3	1	0.255201	0	32.7457	25	0.09375	2
3233_p12	1	1.9	0.75	3	Y	NA	E	S	NA	NA	N	NA	NA	NA	NA	L	NA	NA	4	1	0.379795	1	28.178	1.9	0.75	3
3273_p21_1	0	25	0	0	Y	NA	NA	P	NA	NA	NA	NA	NA	R	NA	L	NA	NA	2	2	0.123554	0	39.3618	25	0	0
3301_v1_c24	0	50	0.625	4	NA	D	E	S	P	NA	N	S	NA	NA	NA	NA	NA	NA	5	1	0.52254	0	23.6102	50	0.625	4
3301_v2_c6	1	3.9	0.6875	4	NA	D	E	S	P	NA	N	S	NA	NA	NA	NA	NA	NA	5	1	0.52254	1	23.6102	3.9	0.6875	4
3326_v4_c3	1	0.11	0.5625	3	Y	D	E	NA	P	NA	NA	NA	NA	NA	A	NA	NA	NA	4	1	0.379795	1	28.178	0.11	0.5625	3
3337_v2_c6	0	50	0	2	Y	NA	NA	S	P	NA	NA	NA	NA	K	NA	NA	NA	NA	3	1	0.255201	0	32.7457	50	0	2
3365_v2_c20	0	50	0.0625	0	Y	NA	NA	S	NA	NA	N	NA	S	K	NA	L	NA	NA	3	3	0.156297	0	36.8423	50	0.0625	0
3415_v1_c1	1	25	0.875	4	Y	NA	E	P	NA	E	N	NA	NA	NA	NA	I	NA	NA	5	1	0.52254	1	23.6102	25	0.875	4
3468_v1_c12	0	50	0	-2	NA	D	NA	NA	NA	NA	N	H	NA	K	A	L	NA	NA	2	4	0.0708188	0	43.4583	50	0	-2
3589_v1_c4	0	50	0	0	Y	NA	NA	NA	NA	NA	N	NA	NA	NA	H	L	NA	NA	2	2	0.123554	0	39.3618	50	0	0
3637_v5_c3	0	50	0.15625	3	Y	D	NA	S	NA	NA	N	NA	NA	NA	NA	L	NA	NA	4	1	0.379795	0	28.178	50	0.15625	3
3718_v3_c11	0	50	0	0	Y	NA	NA	S	NA	NA	NA	NA	NA	K	NA	L	NA	NA	2	2	0.123554	0	39.3618	50	0	0
3728_v2_c6	0	50	0	-5	NA	NA	NA	NA	NA	NA	NA	NA	G	K	H	L	NA	I	0	5	0.017243	0	54.6422	50	0	-5
3817_v2_c59	0	50	0	2	NA	NA	E	S	P	NA	NA	H	NA	NA	NA	NA	NA	NA	3	1	0.255201	0	32.7457	50	0	2
3873_v1_c24	0	50	0	2	Y	NA	NA	S	P	NA	NA	NA	NA	K	NA	NA	NA	NA	3	1	0.255201	0	32.7457	50	0	2
398_F1_F6_20	1	0.1	0.75	3	Y	NA	E	S	NA	NA	N	NA	NA	NA	NA	L	NA	NA	4	1	0.379795	1	28.178	0.1	0.75	3
401_F1_8_10	1	29.2	0	2	NA	E	NA	S	NA	P	NA	NA	NA	NA	NA	L	NA	NA	3	1	0.255201	1	32.7457	29.2	0	2
410_F2_1_30	0	50	0.21875	3	Y	D	E	S	NA	E	NA	NA	NA	NA	NA	L	NA	S	5	2	0.445896	0	25.6584	50	0.21875	3
477_F3_13_55	1	11.7	0.71875	2	Y	NA	NA	S	NA	NA	N	NA	NA	NA	NA	L	NA	NA	3	1	0.255201	1	32.7457	11.7	0.71875	2
541_F1_A7_2	0	50	0	2	Y	NA	NA	S	NA	NA	N	NA	NA	NA	NA	L	NA	NA	3	1	0.255201	0	32.7457	50	0	2
569_F1_37_10	0	50	0	-2	NA	D	NA	NA	NA	NA	NA	NA	NA	R	H	L	NA	NA	1	3	0.0548195	0	45.9779	50	0	-2
57128_vrc15	NA	NA	0.28125	4	Y	D	E	S	P	NA	NA	NA	NA	NA	NA	NA	NA	I	5	1	0.52254	NA	23.6102	NA	0.28125	4
6022_v7_c24	0	50	0	3	NA	D	E	S	NA	E	N	H	NA	NA	NA	L	NA	NA	5	2	0.445896	0	25.6584	50	0	3
6040_v4_c15	0	50	0	1	Y	NA	NA	S	NA	NA	N	NA	NA	K	NA	L	NA	NA	3	2	0.201241	0	34.794	50	0	1
6041_v3_c23	0	50	0	1	Y	NA	NA	S	NA	NA	N	NA	NA	K	NA	L	NA	NA	3	2	0.201241	0	34.794	50	0	1
6095_v1_c10	1	0.78	0.5625	5	Y	D	E	P	P	NA	NA	NA	NA	NA	NA	NA	NA	NA	5	0	0.598138	1	21.5619	0.78	0.5625	5
6101_10	0	50	0	-1	Y	NA	NA	S	NA	NA	NA	NA	G	NA	NA	L	NA	I	2	3	0.0939197	0	41.4101	50	0	-1
62357_14_D3_4589	0	25	0.53125	5	Y	NA	E	S	P	NA	N	NA	NA	NA	NA	NA	NA	NA	5	0	0.598138	0	21.5619	25	0.53125	5
6240_08_TA5_4622	0	25	0.03125	3	Y	D	E	S	NA	NA	NA	NA	NA	NA	NA	NA	NA	I	4	1	0.379795	0	28.178	25	0.03125	3
6244_13_B5_4576	0	25	0.03125	5	Y	NA	E	S	P	NA	N	NA	NA	NA	NA	NA	NA	NA	5	0	0.598138	0	21.5619	25	0.03125	5
6322_v4_c1	0	50	0.0625	-2	NA	D	NA	NA	NA	NA	N	S	NA	K	H	L	NA	NA	2	4	0.0708188	0	43.4583	50	0.0625	-2
63358_04_P3_4013	NA	NA	0.1875	5	Y	NA	E	S	P	NA	N	NA	NA	NA	NA	NA	NA	NA	5	0	0.598138	NA	21.5619	NA	0.1875	5
6405_v4_c34	0	50	0	-2	NA	NA	E	NA	P	NA	NA	H	G	NA	A	NA	NA	I	2	4	0.0708188	0	43.4583	50	0	-2
6471_v1_c16	0	50	0	0	Y	NA	E	NA	NA	NA	NA	NA	NA	NA	H	L	NA	NA	2	2	0.123554	0	39.3618	50	0	0
6480_v4_c25	0	50	0	0	NA	D	NA	P	NA	NA	NA	S	NA	NA	NA	L	NA	NA	2	2	0.123554	0	39.3618	50	0	0
6535_3_	1	17.5	0.84375	7	Y	E	E	S	P	E	N	NA	NA	NA	NA	NA	NA	NA	7	0	0.82621	1	12.4263	17.5	0.84375	7
6540_v4_c1	1	46.1	0.65625	-1	NA	NA	NA	S	NA	NA	NA	S	NA	NA	NA	I	NA	NA	1	2	0.073112	1	43.9296	46.1	0.65625	-1
6545_v3_c13	0	50	0.59375	-1	NA	NA	NA	S	NA	NA	NA	S	NA	NA	NA	I	NA	NA	1	2	0.073112	0	43.9296	50	0.59375	-1
6545_v4_c1	0	50	0.5625	0	NA	NA	E	S	NA	NA	NA	S	NA	NA	NA	I	NA	NA	2	2	0.123554	0	39.3618	50	0.5625	0
6631_v3_c10	0	50	0	0	Y	NA	NA	NA	NA	P	N	NA	NA	K	H	L	NA	NA	3	3	0.156297	0	36.8423	50	0	0
6644_v2_c33	1	0.8	0.59375	-1	NA	NA	NA	S	NA	NA	NA	H	NA	NA	NA	L	NA	NA	1	2	0.073112	1	43.9296	0.8	0.59375	-1
6650_v1_c8	0	50	0.5	2	Y	D	E	S	NA	NA	NA	NA	NA	NA	NA	L	NA	I	4	2	0.310472	0	30.2262	50	0.5	2
6785_v5_c14	0	50	0.09375	-1	NA	NA	NA	S	NA	NA	NA	H	NA	NA	NA	L	NA	NA	1	2	0.073112	0	43.9296	50	0.09375	-1
6811_v7_c18	0	50	0.09375	-1	NA	NA	NA	P	NA	NA	NA	NA	NA	NA	NA	L	NA	S	1	2	0.073112	0	43.9296	50	0.09375	-1
6838_v1_c35	0	50	0	-2	NA	NA	NA	S	NA	NA	NA	H	NA	K	NA	L	NA	NA	1	3	0.0548195	0	45.9779	50	0	-2
6952_v1_c20	1	4.1	0.71875	2	Y	D	E	S	NA	NA	NA	NA	NA	NA	NA	L	NA	I	4	2	0.310472	1	30.2262	4.1	0.71875	2
6980_v1_c17_	0	50	0	-1	NA	D	NA	P	NA	NA	NA	H	NA	NA	NA	L	NA	S	2	3	0.0939197	0	41.4101	50	0	-1
700010040_C9_4520	1	1.2	0.25	5	Y	NA	E	S	P	NA	N	NA	NA	NA	NA	NA	NA	NA	5	0	0.598138	1	21.5619	1.2	0.25	5
700010058_A4_4375	NA	NA	0	4	Y	D	NA	P	P	NA	N	NA	NA	K	NA	NA	NA	NA	5	1	0.52254	NA	23.6102	NA	0	4
703010054_2_A2	0	25	0.59375	-1	NA	NA	E	S	NA	NA	NA	NA	S	NA	NA	L	NA	I	2	3	0.0939197	0	41.4101	25	0.59375	-1
7030100542A2_Rev_	NA	NA	0.59375	-1	NA	NA	E	S	NA	NA	NA	NA	S	NA	NA	L	NA	I	2	3	0.0939197	NA	41.4101	NA	0.59375	-1
7030102001E5_Rev_	NA	NA	0	1	NA	NA	NA	S	NA	NA	N	NA	NA	NA	NA	L	NA	NA	2	1	0.160879	NA	37.3135	NA	0	1
703010217_B6	1	11.3	0.59375	1	Y	NA	NA	S	NA	NA	N	NA	NA	K	NA	L	NA	NA	3	2	0.201241	1	34.794	11.3	0.59375	1
703010217B6_Rev_	NA	NA	0.59375	1	Y	NA	NA	S	NA	NA	N	NA	NA	K	NA	L	NA	NA	3	2	0.201241	NA	34.794	NA	0.59375	1
703010228_1C4	1	8.9	0.90625	4	Y	D	E	S	NA	NA	N	NA	NA	NA	NA	L	NA	NA	5	1	0.52254	1	23.6102	8.9	0.90625	4
704010017_B7	NA	NA	0.3125	4	Y	NA	E	S	NA	E	N	NA	NA	NA	NA	L	NA	NA	5	1	0.52254	NA	23.6102	NA	0.3125	4
704010042_2_E5	0	25	0	1	NA	NA	E	S	NA	NA	N	H	NA	NA	NA	L	NA	NA	3	2	0.201241	0	34.794	25	0	1
704010083_B8	0	25	0	0	Y	NA	NA	S	NA	NA	NA	NA	NA	K	NA	L	NA	NA	2	2	0.123554	0	39.3618	25	0	0
704809221_1B3	0	25	0.59375	4	Y	E	E	P	NA	NA	N	NA	NA	NA	NA	L	NA	NA	5	1	0.52254	0	23.6102	25	0.59375	4
7048092211B3_Rev_	NA	NA	0.59375	4	Y	E	E	P	NA	NA	N	NA	NA	NA	NA	L	NA	NA	5	1	0.52254	NA	23.6102	NA	0.59375	4
706010018_2E3	0	25	0.03125	0	Y	NA	E	NA	NA	NA	NA	NA	NA	NA	NA	L	NA	I	2	2	0.123554	0	39.3618	25	0.03125	0
706010164_1A7	0	25	0.59375	1	NA	NA	E	S	NA	NA	NA	NA	NA	NA	NA	L	NA	NA	2	1	0.160879	0	37.3135	25	0.59375	1
7060101641A7_Rev_	NA	NA	0.59375	1	NA	NA	E	S	NA	NA	NA	NA	NA	NA	NA	L	NA	NA	2	1	0.160879	NA	37.3135	NA	0.59375	1
783_v0_c51	0	50	0.34375	3	Y	D	NA	S	NA	NA	N	NA	NA	NA	NA	L	NA	NA	4	1	0.379795	0	28.178	50	0.34375	3
9004SS_A3_4	0	25	0.03125	3	Y	NA	NA	S	P	NA	N	NA	S	NA	NA	NA	NA	NA	4	1	0.379795	0	28.178	25	0.03125	3
9009SA_A4_2	NA	NA	0	1	NA	D	E	NA	P	NA	NA	H	NA	NA	H	NA	NA	NA	3	2	0.201241	NA	34.794	NA	0	1
9014_01_TB1_4769	0	25	0.03125	5	Y	D	NA	S	P	NA	N	NA	NA	NA	NA	NA	NA	NA	5	0	0.598138	0	21.5619	25	0.03125	5
9020_20_A13_4607	0	25	0.0625	5	Y	D	E	S	P	NA	NA	NA	NA	NA	NA	NA	NA	NA	5	0	0.598138	0	21.5619	25	0.0625	5
9021_14_B2_4571	0	25	0.53125	5	Y	NA	E	S	P	NA	N	NA	NA	NA	NA	NA	NA	NA	5	0	0.598138	0	21.5619	25	0.53125	5
928_28_	0	50	0	0	Y	NA	NA	NA	NA	NA	N	NA	NA	NA	H	L	NA	NA	2	2	0.123554	0	39.3618	50	0	0
92BR025_9	0	25	0	-1	NA	NA	E	NA	NA	NA	N	H	NA	NA	H	L	NA	NA	2	3	0.0939197	0	41.4101	25	0	-1
933_v4_c4	0	50	0	-1	Y	NA	E	NA	NA	NA	NA	NA	NA	NA	H	L	NA	I	2	3	0.0939197	0	41.4101	50	0	-1
93UG065_ec3	NA	NA	0	-2	NA	NA	NA	S	NA	NA	NA	H	G	K	NA	NA	NA	NA	1	3	0.0548195	NA	45.9779	NA	0	-2
96ZM651_02	NA	NA	0.21875	1	Y	NA	E	S	NA	NA	NA	NA	NA	NA	NA	L	NA	S	3	2	0.201241	NA	34.794	NA	0.21875	1
98_F4_H5_13	0	50	0	1	NA	NA	E	P	NA	NA	NA	NA	NA	NA	NA	NA	NA	I	2	1	0.160879	0	37.3135	50	0	1
98_v3_c5	1	0.1	0.28125	5	Y	D	NA	S	P	NA	N	NA	NA	NA	NA	NA	NA	NA	5	0	0.598138	1	21.5619	0.1	0.28125	5
A07412M1_vrc12	NA	NA	0.21875	4	NA	E	E	S	P	NA	NA	NA	NA	NA	NA	NA	NA	NA	4	0	0.454395	NA	26.1297	NA	0.21875	4
A08483M1_vrc9	NA	NA	0.09375	4	Y	NA	E	S	P	NA	NA	NA	NA	NA	NA	NA	NA	NA	4	0	0.454395	NA	26.1297	NA	0.09375	4
AC10_0_29_	1	1.9	0.59375	6	Y	E	E	S	P	NA	N	NA	NA	NA	NA	NA	NA	NA	6	0	0.726782	1	16.9941	1.9	0.59375	6
AE01	NA	NA	0.40625	1	NA	NA	E	P	NA	NA	N	H	NA	NA	NA	L	NA	NA	3	2	0.201241	NA	34.794	NA	0.40625	1
AE02	NA	NA	0.21875	-1	NA	NA	E	P	NA	NA	NA	H	NA	NA	NA	L	NA	D	2	3	0.0939197	NA	41.4101	NA	0.21875	-1
AE03	NA	NA	0.46875	1	NA	NA	E	P	NA	NA	N	H	NA	NA	NA	L	NA	NA	3	2	0.201241	NA	34.794	NA	0.46875	1
B01	NA	NA	0.03125	5	Y	NA	E	S	P	NA	N	NA	NA	NA	NA	NA	NA	NA	5	0	0.598138	NA	21.5619	NA	0.03125	5
B02	NA	NA	0.59375	7	Y	D	E	S	P	E	N	NA	NA	NA	NA	NA	NA	NA	7	0	0.82621	NA	12.4263	NA	0.59375	7
B03	NA	NA	0.03125	6	Y	D	NA	P	P	E	N	NA	NA	NA	NA	NA	NA	NA	6	0	0.726782	NA	16.9941	NA	0.03125	6
B04	NA	NA	0.25	5	Y	NA	E	P	P	E	N	NA	G	NA	NA	NA	NA	NA	6	1	0.661697	NA	19.0424	NA	0.25	5
B05	NA	NA	0	2	NA	D	NA	S	P	NA	N	H	NA	K	NA	NA	NA	NA	4	2	0.310472	NA	30.2262	NA	0	2
Bal_26	1	0.2	0.84375	7	Y	D	E	S	P	E	N	NA	NA	NA	NA	NA	NA	NA	7	0	0.82621	1	12.4263	0.2	0.84375	7
BC01	NA	NA	0.71875	4	Y	D	E	P	NA	NA	N	NA	NA	NA	NA	L	NA	NA	5	1	0.52254	NA	23.6102	NA	0.71875	4
BC02	NA	NA	0.375	1	Y	NA	NA	S	NA	NA	N	NA	T	R	NA	NA	NA	NA	3	2	0.201241	NA	34.794	NA	0.375	1
BC03	NA	NA	0.5625	3	Y	D	NA	S	NA	E	NA	NA	NA	NA	NA	L	NA	NA	4	1	0.379795	NA	28.178	NA	0.5625	3
BC04	NA	NA	0.125	3	Y	NA	E	S	NA	NA	N	NA	NA	NA	NA	L	NA	NA	4	1	0.379795	NA	28.178	NA	0.125	3
BC05	NA	NA	0.6875	4	Y	D	E	S	NA	NA	N	NA	NA	NA	NA	L	NA	NA	5	1	0.52254	NA	23.6102	NA	0.6875	4
BC06	NA	NA	0.3125	1	Y	NA	NA	S	NA	NA	N	NA	NA	K	NA	L	NA	NA	3	2	0.201241	NA	34.794	NA	0.3125	1
BC07	NA	NA	0.15625	4	Y	E	E	S	NA	NA	N	NA	NA	NA	NA	L	NA	NA	5	1	0.52254	NA	23.6102	NA	0.15625	4
BC08	NA	NA	0	2	NA	NA	E	S	NA	NA	N	NA	NA	NA	NA	L	NA	NA	3	1	0.255201	NA	32.7457	NA	0	2
BC09	NA	NA	0.03125	0	Y	NA	NA	S	NA	NA	N	NA	T	K	NA	L	NA	NA	3	3	0.156297	NA	36.8423	NA	0.03125	0
BC10	NA	NA	0.15625	3	Y	NA	E	S	NA	NA	N	NA	NA	NA	NA	L	NA	NA	4	1	0.379795	NA	28.178	NA	0.15625	3
BC11	NA	NA	0.03125	1	Y	NA	NA	S	NA	NA	N	NA	NA	R	NA	L	NA	NA	3	2	0.201241	NA	34.794	NA	0.03125	1
BC14	NA	NA	0.1875	1	Y	NA	E	S	NA	NA	NA	NA	NA	NA	NA	L	NA	S	3	2	0.201241	NA	34.794	NA	0.1875	1
BC15	NA	NA	0.3125	2	Y	NA	E	S	NA	NA	N	NA	T	NA	NA	L	NA	NA	4	2	0.310472	NA	30.2262	NA	0.3125	2
BC16	NA	NA	0	1	NA	NA	NA	S	NA	NA	N	NA	NA	NA	NA	L	NA	NA	2	1	0.160879	NA	37.3135	NA	0	1
BC17	NA	NA	0.1875	1	Y	NA	E	S	NA	NA	NA	NA	NA	NA	NA	L	NA	I	3	2	0.201241	NA	34.794	NA	0.1875	1
BC18	NA	NA	0	2	Y	NA	NA	S	NA	NA	N	NA	NA	NA	NA	L	NA	NA	3	1	0.255201	NA	32.7457	NA	0	2
BF1266_431a	NA	NA	0	-3	NA	NA	E	NA	NA	NA	NA	NA	G	NA	H	L	NA	S	1	4	0.0409017	NA	48.0261	NA	0	-3
BF1677F2_613a	0	25	0	0	NA	E	E	S	NA	NA	NA	H	NA	NA	NA	L	NA	I	3	3	0.156297	0	36.8423	25	0	0
BG1168_1	0	50	0	5	Y	NA	E	S	P	NA	N	NA	NA	NA	NA	NA	NA	NA	5	0	0.598138	0	21.5619	50	0	5
BJOX002000_03_2	NA	NA	0.5625	2	Y	NA	NA	S	NA	P	N	NA	NA	K	NA	L	NA	NA	4	2	0.310472	NA	30.2262	NA	0.5625	2
BJOX003000_19_1	NA	NA	0.25	5	Y	D	NA	P	P	NA	N	NA	NA	NA	NA	NA	NA	NA	5	0	0.598138	NA	21.5619	NA	0.25	5
BJOX005000_09_2	NA	NA	0.125	0	NA	E	E	S	NA	NA	NA	H	NA	NA	NA	L	NA	S	3	3	0.156297	NA	36.8423	NA	0.125	0
BJOX009000_02_4	NA	NA	0.21875	-2	NA	NA	E	P	NA	NA	NA	H	G	NA	NA	L	NA	D	2	4	0.0708188	NA	43.4583	NA	0.21875	-2
BJOX010000_06_2	NA	NA	0.53125	0	NA	NA	E	S	NA	NA	N	H	G	NA	NA	L	NA	NA	3	3	0.156297	NA	36.8423	NA	0.53125	0
BJOX019000_10_2	NA	NA	0.125	2	Y	NA	E	S	NA	NA	N	NA	S	NA	NA	L	NA	NA	4	2	0.310472	NA	30.2262	NA	0.125	2
BJOX020000_03_2	NA	NA	0.5625	2	Y	NA	NA	S	NA	P	N	NA	NA	K	NA	L	NA	NA	4	2	0.310472	NA	30.2262	NA	0.5625	2
BJOX025000_01_1	NA	NA	0.09375	-1	NA	NA	E	P	NA	NA	NA	H	NA	NA	NA	L	NA	D	2	3	0.0939197	NA	41.4101	NA	0.09375	-1
BJOX028000_10_3	NA	NA	0	-3	NA	NA	NA	NA	NA	NA	N	H	S	NA	H	L	NA	NA	1	4	0.0409017	NA	48.0261	NA	0	-3
BORI_d9_4D7_1410	1	6.2	0.6875	7	Y	D	E	S	P	E	N	NA	NA	NA	NA	NA	NA	NA	7	0	0.82621	1	12.4263	6.2	0.6875	7
BORI_d9_4F8_1413	1	2.5	0.375	4	Y	NA	E	S	P	NA	N	NA	G	NA	NA	NA	NA	NA	5	1	0.52254	1	23.6102	2.5	0.375	4
Bx08_16	1	4.2	0.46875	6	Y	D	E	S	P	NA	N	NA	NA	NA	NA	NA	NA	NA	6	0	0.726782	1	16.9941	4.2	0.46875	6
BZ167_12	0	25	0.0625	6	Y	D	E	S	P	NA	N	NA	NA	NA	NA	NA	NA	NA	6	0	0.726782	0	16.9941	25	0.0625	6
C1080rsga_c3	0	25	0	3	Y	E	NA	P	NA	NA	N	NA	NA	NA	NA	L	NA	NA	4	1	0.379795	0	28.178	25	0	3
CAAN5342_A2_	0	50	0.09375	5	Y	NA	E	S	NA	E	N	NA	NA	NA	NA	NA	NA	NA	5	0	0.598138	0	21.5619	50	0.09375	5
CAP210_2_00_E8_	1	20.4	0.15625	4	Y	NA	E	P	NA	E	N	NA	NA	NA	NA	L	NA	NA	5	1	0.52254	1	23.6102	20.4	0.15625	4
CAP244_2_00_D3	0	50	0	-1	Y	NA	NA	S	NA	NA	NA	NA	NA	K	NA	L	NA	I	2	3	0.0939197	0	41.4101	50	0	-1
CAP45_2_00_G3_	1	0.7	0.59375	3	Y	NA	E	P	NA	NA	N	NA	NA	NA	NA	L	NA	NA	4	1	0.379795	1	28.178	0.7	0.59375	3
CenvFs2_pt0682_E4uncp	1	1.62	0.375	1	Y	D	NA	S	NA	NA	NA	NA	NA	K	NA	L	NA	NA	3	2	0.201241	1	34.794	1.62	0.375	1
CenvFs2_pt0985_H7uncp	0	25	0	0	Y	E	NA	NA	NA	NA	N	NA	NA	K	A	L	NA	NA	3	3	0.156297	0	36.8423	25	0	0
CenvFs2_Pt1086_B2	1	14.8	0.6875	2	NA	NA	E	S	NA	E	N	H	NA	NA	NA	L	NA	NA	4	2	0.310472	1	30.2262	14.8	0.6875	2
CenvFs2_pt1172_H1uncp	NA	NA	0	-1	NA	NA	E	NA	NA	P	NA	NA	NA	NA	H	L	NA	I	2	3	0.0939197	NA	41.4101	NA	0	-1
CenvFs2_Pt1176_A3	0	25	0	-1	Y	NA	NA	S	NA	NA	NA	NA	NA	K	NA	L	NA	I	2	3	0.0939197	0	41.4101	25	0	-1
CenvFs2_pt2060_G9uncp	0	25	0.0625	3	Y	D	NA	S	NA	NA	N	NA	NA	NA	NA	L	NA	NA	4	1	0.379795	0	28.178	25	0.0625	3
CenvFs2_pt2103_E8uncp	NA	NA	0.25	2	Y	E	E	S	NA	NA	NA	NA	NA	NA	NA	L	NA	S	4	2	0.310472	NA	30.2262	NA	0.25	2
CenvFs3_pt703010131_1E2uncja	NA	NA	0.28125	-1	NA	NA	NA	NA	NA	NA	N	NA	NA	NA	A	L	NA	NA	1	2	0.073112	NA	43.9296	NA	0.28125	-1
CenvFs4_Pt0393_C3	0	25	0	1	Y	NA	E	S	NA	NA	NA	NA	NA	NA	NA	L	NA	I	3	2	0.201241	0	34.794	25	0	1
CenvFs4_Pt2010_F5	1	10.4	0.65625	1	Y	D	NA	S	NA	NA	NA	NA	NA	NA	NA	L	NA	I	3	2	0.201241	1	34.794	10.4	0.65625	1
CH038_12	1	2.8	1	5	Y	D	E	S	NA	E	N	NA	NA	NA	NA	L	NA	NA	6	1	0.661697	1	19.0424	2.8	1	5
CH064_20	0	25	0.0625	0	Y	NA	E	S	NA	NA	NA	NA	T	NA	NA	L	NA	D	3	3	0.156297	0	36.8423	25	0.0625	0
CH070_1	0	25	0	-3	NA	NA	E	NA	NA	NA	NA	H	NA	NA	H	L	NA	I	1	4	0.0409017	0	48.0261	25	0	-3
CH091_9	0	25	0	1	Y	NA	NA	S	NA	E	N	NA	T	K	NA	L	NA	NA	4	3	0.248729	0	32.2745	25	0	1
CH110_2	1	10.8	0.53125	4	Y	D	NA	S	NA	E	N	NA	NA	NA	NA	L	NA	NA	5	1	0.52254	1	23.6102	10.8	0.53125	4
CH111_8	0	50	0.0625	3	Y	NA	E	S	NA	NA	N	NA	NA	NA	NA	L	NA	NA	4	1	0.379795	0	28.178	50	0.0625	3
CH114_8	0	25	0	2	Y	NA	E	S	NA	NA	N	NA	T	NA	NA	L	NA	NA	4	2	0.310472	0	30.2262	25	0	2
CH115_12	1	23.8	0.375	-1	NA	D	NA	S	NA	NA	NA	H	NA	NA	NA	L	NA	I	2	3	0.0939197	1	41.4101	23.8	0.375	-1
CH117_4	0	25	0	1	NA	NA	NA	S	NA	NA	N	NA	NA	NA	NA	L	NA	NA	2	1	0.160879	0	37.3135	25	0	1
CH119_10	0	25	0	2	Y	NA	NA	S	NA	E	N	NA	T	NA	NA	L	NA	NA	4	2	0.310472	0	30.2262	25	0	2
CH120_6	0	25	0	-3	NA	NA	NA	S	NA	NA	NA	S	T	NA	NA	L	NA	I	1	4	0.0409017	0	48.0261	25	0	-3
CH181_12	1	2.5	0.96875	4	Y	D	E	S	NA	NA	N	NA	NA	NA	NA	L	NA	NA	5	1	0.52254	1	23.6102	2.5	0.96875	4
CNE10	0	50	0.09375	2	Y	NA	E	S	NA	NA	N	NA	G	NA	NA	L	NA	NA	4	2	0.310472	0	30.2262	50	0.09375	2
CNE11	1	0.8	0.71875	7	Y	D	E	S	P	E	N	NA	NA	NA	NA	NA	NA	NA	7	0	0.82621	1	12.4263	0.8	0.71875	7
CNE12	0	50	0.25	7	Y	D	E	S	P	E	N	NA	NA	NA	NA	NA	NA	NA	7	0	0.82621	0	12.4263	50	0.25	7
CNE14	1	34.6	0.5625	7	Y	D	E	S	P	E	N	NA	NA	NA	NA	NA	NA	NA	7	0	0.82621	1	12.4263	34.6	0.5625	7
CNE15	1	8.8	0.0625	1	Y	NA	NA	S	NA	NA	NA	NA	NA	NA	NA	L	NA	NA	2	1	0.160879	1	37.3135	8.8	0.0625	1
CNE16	1	4.8	0.46875	4	Y	NA	E	S	NA	E	N	NA	NA	NA	NA	L	NA	NA	5	1	0.52254	1	23.6102	4.8	0.46875	4
CNE17	0	50	0	1	NA	NA	E	S	NA	NA	N	NA	S	NA	NA	L	NA	NA	3	2	0.201241	0	34.794	50	0	1
CNE18	1	23.2	0.5625	3	Y	NA	E	S	NA	NA	N	NA	NA	NA	NA	L	NA	NA	4	1	0.379795	1	28.178	23.2	0.5625	3
CNE19	0	50	0.03125	4	Y	NA	E	S	NA	E	N	NA	NA	NA	NA	L	NA	NA	5	1	0.52254	0	23.6102	50	0.03125	4
CNE20	1	7.4	0.28125	0	Y	NA	NA	S	NA	E	NA	NA	S	NA	NA	L	NA	I	3	3	0.156297	1	36.8423	7.4	0.28125	0
CNE21	0	50	0.125	3	Y	NA	NA	S	NA	E	N	NA	NA	NA	NA	L	NA	NA	4	1	0.379795	0	28.178	50	0.125	3
CNE23	1	5.3	0.625	4	Y	NA	E	S	NA	E	N	NA	NA	NA	NA	L	NA	NA	5	1	0.52254	1	23.6102	5.3	0.625	4
CNE28	0	50	0	3	Y	E	NA	P	NA	NA	N	NA	NA	NA	NA	L	NA	NA	4	1	0.379795	0	28.178	50	0	3
CNE3	0	50	0	-1	NA	NA	E	NA	NA	NA	N	H	NA	NA	H	L	NA	NA	2	3	0.0939197	0	41.4101	50	0	-1
CNE30	1	4.6	0.3125	1	NA	D	NA	S	NA	NA	N	H	NA	NA	NA	L	NA	NA	3	2	0.201241	1	34.794	4.6	0.3125	1
CNE31	1	41	0.625	2	Y	NA	NA	S	NA	NA	N	NA	NA	NA	NA	L	NA	NA	3	1	0.255201	1	32.7457	41	0.625	2
CNE4	0	50	0.03125	4	Y	NA	E	S	P	NA	N	NA	G	NA	NA	NA	NA	NA	5	1	0.52254	0	23.6102	50	0.03125	4
CNE40	0	50	0.03125	4	Y	NA	E	S	NA	E	N	NA	NA	NA	NA	L	NA	NA	5	1	0.52254	0	23.6102	50	0.03125	4
CNE5	1	26.3	0.03125	3	NA	E	E	P	NA	NA	N	NA	NA	NA	NA	L	NA	NA	4	1	0.379795	1	28.178	26.3	0.03125	3
CNE52	0	50	0	-1	NA	NA	NA	S	NA	NA	N	H	NA	K	NA	L	NA	NA	2	3	0.0939197	0	41.4101	50	0	-1
CNE53	0	50	0.03125	1	Y	NA	E	S	NA	NA	NA	NA	NA	NA	NA	L	NA	S	3	2	0.201241	0	34.794	50	0.03125	1
CNE55	0	50	0	0	NA	D	E	P	NA	NA	NA	S	NA	NA	NA	L	NA	S	3	3	0.156297	0	36.8423	50	0	0
CNE56	0	50	0.125	4	Y	E	E	P	NA	NA	N	NA	NA	NA	NA	L	NA	NA	5	1	0.52254	0	23.6102	50	0.125	4
CNE57	0	50	0.0625	4	Y	D	E	P	NA	NA	N	NA	NA	NA	NA	L	NA	NA	5	1	0.52254	0	23.6102	50	0.0625	4
CNE58	0	50	0	3	Y	NA	E	S	NA	NA	N	NA	NA	NA	NA	L	NA	NA	4	1	0.379795	0	28.178	50	0	3
CNE59	0	50	0.25	3	Y	NA	E	P	NA	NA	N	NA	NA	NA	NA	L	NA	NA	4	1	0.379795	0	28.178	50	0.25	3
CNE6	0	50	0	4	Y	D	E	NA	P	NA	N	NA	NA	NA	H	NA	NA	NA	5	1	0.52254	0	23.6102	50	0	4
CNE62	NA	NA	0.40625	0	NA	NA	E	P	NA	NA	N	H	G	NA	NA	L	NA	NA	3	3	0.156297	NA	36.8423	NA	0.40625	0
CNE67	1	3.6	0.75	3	Y	NA	E	S	NA	NA	N	NA	NA	NA	NA	L	NA	NA	4	1	0.379795	1	28.178	3.6	0.75	3
CNE7	1	2.3	0.9375	3	Y	D	NA	S	NA	NA	N	NA	NA	NA	NA	L	NA	NA	4	1	0.379795	1	28.178	2.3	0.9375	3
CNE8	0	50	0	2	Y	NA	NA	P	NA	NA	N	NA	NA	NA	NA	I	NA	NA	3	1	0.255201	0	32.7457	50	0	2
CNE9	1	0.5	0.46875	6	Y	D	E	S	P	NA	N	NA	NA	NA	NA	NA	NA	NA	6	0	0.726782	1	16.9941	0.5	0.46875	6
DJ263_8	0	25	0	1	NA	NA	E	S	NA	NA	N	S	NA	NA	NA	I	NA	NA	3	2	0.201241	0	34.794	25	0	1
Du123_6	1	0.2	0.5	1	Y	NA	E	NA	NA	NA	N	NA	NA	NA	H	L	NA	NA	3	2	0.201241	1	34.794	0.2	0.5	1
Du151_2	1	1.4	0.46875	3	Y	NA	E	P	NA	NA	N	NA	NA	NA	NA	L	NA	NA	4	1	0.379795	1	28.178	1.4	0.46875	3
Du156_12_	1	0.8	0.875	4	Y	NA	E	P	NA	E	N	NA	NA	NA	NA	L	NA	NA	5	1	0.52254	1	23.6102	0.8	0.875	4
Du172_17_	1	1	0.9375	5	Y	D	E	S	NA	E	N	NA	NA	NA	NA	L	NA	NA	6	1	0.661697	1	19.0424	1	0.9375	5
Du422_1_	1	0.2	0.65625	4	Y	NA	E	S	NA	E	N	NA	NA	NA	NA	L	NA	NA	5	1	0.52254	1	23.6102	0.2	0.65625	4
E08364M4_ec3	NA	NA	0.3125	3	NA	D	E	S	P	NA	NA	H	NA	NA	NA	NA	NA	NA	4	1	0.379795	NA	28.178	NA	0.3125	3
H022_7	1	9.3	0.625	6	Y	D	E	P	P	NA	N	NA	NA	NA	NA	NA	NA	NA	6	0	0.726782	1	16.9941	9.3	0.625	6
H029_12	0	50	0.03125	6	Y	E	E	S	P	NA	N	NA	NA	NA	NA	NA	NA	NA	6	0	0.726782	0	16.9941	50	0.03125	6
H030_7	0	50	0.09375	6	Y	D	E	S	P	NA	N	NA	NA	NA	NA	NA	NA	NA	6	0	0.726782	0	16.9941	50	0.09375	6
H031_7	1	0.9	0.03125	3	NA	D	NA	S	P	NA	N	H	NA	NA	NA	NA	NA	NA	4	1	0.379795	1	28.178	0.9	0.03125	3
H035_18	0	50	0	5	Y	D	NA	S	P	NA	N	NA	NA	NA	NA	NA	NA	NA	5	0	0.598138	0	21.5619	50	0	5
H061_14	1	0.2	0.78125	6	Y	D	E	S	P	NA	N	NA	NA	NA	NA	NA	NA	NA	6	0	0.726782	1	16.9941	0.2	0.78125	6
H077_31	0	50	0	4	Y	E	NA	P	P	NA	N	NA	NA	K	NA	NA	NA	NA	5	1	0.52254	0	23.6102	50	0	4
H078_14	0	50	0	1	NA	NA	E	S	NA	NA	N	S	NA	NA	NA	L	NA	NA	3	2	0.201241	0	34.794	50	0	1
H079_2	1	6.5	0.59375	6	Y	E	E	S	P	NA	N	NA	NA	NA	NA	NA	NA	NA	6	0	0.726782	1	16.9941	6.5	0.59375	6
H080_23	0	50	0.0625	4	Y	D	E	S	NA	NA	N	NA	NA	NA	NA	L	NA	NA	5	1	0.52254	0	23.6102	50	0.0625	4
H086_8	0	50	0	6	Y	D	E	S	P	NA	N	NA	NA	NA	NA	NA	NA	NA	6	0	0.726782	0	16.9941	50	0	6
HIV_0013095_2_11_	0	50	0.125	-2	NA	NA	NA	S	NA	NA	NA	H	NA	NA	NA	L	NA	I	1	3	0.0548195	0	45.9779	50	0.125	-2
HIV_001428_2_42_	0	50	0	4	Y	E	E	S	NA	NA	N	NA	NA	NA	NA	L	NA	NA	5	1	0.52254	0	23.6102	50	0	4
HIV_00836_2_5_	0	50	0	3	Y	NA	NA	S	NA	E	N	NA	NA	NA	NA	L	NA	NA	4	1	0.379795	0	28.178	50	0	3
HIV_16055_2_3_	0	50	0	4	Y	E	NA	P	NA	E	N	NA	NA	NA	NA	L	NA	NA	5	1	0.52254	0	23.6102	50	0	4
HIV_16845_2_22_	0	50	0	2	NA	E	E	S	NA	NA	N	H	NA	NA	NA	L	NA	NA	4	2	0.310472	0	30.2262	50	0	2
HIV_16936_2_21_	0	50	0.03125	4	Y	NA	E	S	NA	P	N	NA	NA	NA	NA	L	NA	NA	5	1	0.52254	0	23.6102	50	0.03125	4
HIV_25710_2_43_	0	50	0	-1	NA	NA	NA	S	NA	E	NA	H	NA	NA	NA	L	NA	I	2	3	0.0939197	0	41.4101	50	0	-1
HIV_25711_2_4_	1	25.9	0.84375	4	Y	D	E	S	NA	NA	N	NA	NA	NA	NA	L	NA	NA	5	1	0.52254	1	23.6102	25.9	0.84375	4
HIV_25925_2_22_	0	50	0	-3	NA	NA	NA	S	NA	NA	NA	S	NA	K	NA	L	NA	I	1	4	0.0409017	0	48.0261	50	0	-3
HIV_26191_2_48_	1	4.9	0.6875	4	Y	D	E	P	NA	NA	N	NA	NA	NA	NA	L	NA	NA	5	1	0.52254	1	23.6102	4.9	0.6875	4
HXB2	NA	NA	0.28125	6	Y	D	E	S	P	NA	N	NA	NA	NA	NA	NA	NA	NA	6	0	0.726782	NA	16.9941	NA	0.28125	6
KSS_0514_13	0	25	0	0	NA	NA	E	P	NA	NA	N	H	G	NA	NA	L	NA	NA	3	3	0.156297	0	36.8423	25	0	0
MN_3	NA	NA	0.1875	5	Y	D	E	S	P	NA	NA	NA	NA	NA	NA	NA	NA	NA	5	0	0.598138	NA	21.5619	NA	0.1875	5
MS208_A1	1	1	0.90625	5	Y	D	E	P	NA	P	N	NA	NA	NA	NA	L	NA	NA	6	1	0.661697	1	19.0424	1	0.90625	5
MW965_26	1	0.2	0.84375	4	Y	NA	E	S	NA	E	N	NA	NA	NA	NA	L	NA	NA	5	1	0.52254	1	23.6102	0.2	0.84375	4
NKR_0512_8	0	25	0.03125	4	Y	NA	E	S	P	NA	NA	NA	NA	NA	NA	NA	NA	NA	4	0	0.454395	0	26.1297	25	0.03125	4
NKU3006_ec1	NA	NA	0.15625	0	NA	D	E	S	NA	NA	NA	H	NA	NA	NA	L	NA	I	3	3	0.156297	NA	36.8423	NA	0.15625	0
P0402_c2_11	0	50	0	1	NA	NA	E	S	NA	NA	N	H	NA	NA	NA	L	NA	NA	3	2	0.201241	0	34.794	50	0	1
PRB926_04_A9_4237	1	1.3	0.5	5	Y	D	E	S	P	NA	NA	NA	NA	NA	NA	NA	NA	NA	5	0	0.598138	1	21.5619	1.3	0.5	5
PRB931_06_TC3_4930	NA	NA	0.34375	6	Y	D	E	S	P	NA	N	NA	NA	NA	NA	NA	NA	NA	6	0	0.726782	NA	16.9941	NA	0.34375	6
PRB958_06_TB1_4305	NA	NA	0.28125	6	Y	D	E	S	P	NA	N	NA	NA	NA	NA	NA	NA	NA	6	0	0.726782	NA	16.9941	NA	0.28125	6
PSR_0508_2	0	25	0	-1	Y	NA	NA	S	NA	NA	NA	NA	NA	K	NA	L	NA	D	2	3	0.0939197	0	41.4101	25	0	-1
PVO_4_	0	50	0.03125	5	Y	NA	E	S	P	NA	N	NA	NA	NA	NA	NA	NA	NA	5	0	0.598138	0	21.5619	50	0.03125	5
PWJ_0513_39	0	25	0.03125	4	Y	NA	E	S	P	NA	N	NA	G	NA	NA	NA	NA	NA	5	1	0.52254	0	23.6102	25	0.03125	4
Q23_17_	0	50	0.09375	1	Y	NA	NA	S	NA	NA	N	NA	NA	K	NA	L	NA	NA	3	2	0.201241	0	34.794	50	0.09375	1
Q259_d2_17_	0	50	0	-1	NA	NA	E	S	NA	NA	NA	H	G	NA	NA	L	NA	NA	2	3	0.0939197	0	41.4101	50	0	-1
Q461_e2_	0	50	0	0	Y	NA	NA	S	NA	NA	N	NA	S	R	NA	I	NA	NA	3	3	0.156297	0	36.8423	50	0	0
Q769_d22_	0	50	0	2	Y	E	NA	S	NA	NA	NA	NA	NA	NA	NA	L	NA	NA	3	1	0.255201	0	32.7457	50	0	2
Q842_d12_	0	50	0	1	Y	NA	NA	S	NA	NA	N	NA	NA	K	NA	L	NA	NA	3	2	0.201241	0	34.794	50	0	1
QH0515_1	1	2.6	0.5625	5	Y	D	E	S	NA	NA	N	NA	NA	NA	NA	NA	NA	NA	5	0	0.598138	1	21.5619	2.6	0.5625	5
QH0692_42_	1	0.3	0.5625	6	Y	D	E	S	P	NA	N	NA	NA	NA	NA	NA	NA	NA	6	0	0.726782	1	16.9941	0.3	0.5625	6
R1166rsga_c1	0	25	0.09375	2	Y	NA	E	P	NA	NA	N	NA	G	NA	NA	L	NA	NA	4	2	0.310472	0	30.2262	25	0.09375	2
R2184rsga_c4	0	25	0	-2	NA	NA	NA	P	NA	NA	NA	H	NA	NA	NA	L	NA	D	1	3	0.0548195	0	45.9779	25	0	-2
R3265rsga_c6	0	25	0	2	Y	NA	NA	P	NA	NA	N	NA	NA	NA	NA	L	NA	NA	3	1	0.255201	0	32.7457	25	0	2
REJO4541_67_	1	0.7	0.125	4	Y	NA	NA	S	P	NA	N	NA	NA	NA	NA	NA	NA	NA	4	0	0.454395	1	26.1297	0.7	0.125	4
RHPA4259_7_	1	0.1	0.84375	6	Y	D	E	S	P	NA	N	NA	NA	NA	NA	NA	NA	NA	6	0	0.726782	1	16.9941	0.1	0.84375	6
RPW_0510_2	0	25	0	3	NA	D	NA	S	P	NA	N	NA	NA	K	NA	NA	NA	NA	4	1	0.379795	0	28.178	25	0	3
SC05_8C11_2344	1	3.1	0.6875	6	Y	D	E	S	P	NA	N	NA	NA	NA	NA	NA	NA	NA	6	0	0.726782	1	16.9941	3.1	0.6875	6
SC422661_8_	1	0.2	0.625	6	Y	D	E	S	P	NA	N	NA	NA	NA	NA	NA	NA	NA	6	0	0.726782	1	16.9941	0.2	0.625	6
SC45_4B5_2631	NA	NA	0.15625	6	Y	D	E	S	P	NA	N	NA	NA	NA	NA	NA	NA	NA	6	0	0.726782	NA	16.9941	NA	0.15625	6
SF162_LS	1	0.1	0.5625	6	Y	D	E	S	P	NA	N	NA	NA	NA	NA	NA	NA	NA	6	0	0.726782	1	16.9941	0.1	0.5625	6
SPK_0525_13	0	25	0	0	NA	NA	E	P	NA	NA	N	H	G	NA	NA	L	NA	NA	3	3	0.156297	0	36.8423	25	0	0
SS1196_1	1	2.4	0.71875	6	Y	D	E	S	P	NA	N	NA	NA	NA	NA	NA	NA	NA	6	0	0.726782	1	16.9941	2.4	0.71875	6
SUMA_d5_8_2	1	4.2	0.65625	6	Y	D	E	S	P	NA	N	NA	NA	NA	NA	NA	NA	NA	6	0	0.726782	1	16.9941	4.2	0.65625	6
T250_4_	0	50	0.03125	1	Y	NA	E	NA	NA	NA	N	NA	NA	NA	H	L	NA	NA	3	2	0.201241	0	34.794	50	0.03125	1
T251_18_	0	50	0.03125	2	Y	NA	E	S	NA	NA	NA	NA	S	NA	NA	NA	NA	NA	3	1	0.255201	0	32.7457	50	0.03125	2
T253_11	0	50	0	-3	NA	NA	E	NA	NA	NA	NA	NA	S	NA	A	L	NA	I	1	4	0.0409017	0	48.0261	50	0	-3
T255_34_	0	50	0	-1	NA	NA	E	NA	NA	NA	N	H	NA	NA	H	I	NA	NA	2	3	0.0939197	0	41.4101	50	0	-1
T257_31_	0	50	0	-1	Y	NA	NA	NA	NA	NA	N	NA	S	NA	A	L	NA	NA	2	3	0.0939197	0	41.4101	50	0	-1
T266_60	1	7.6	0.09375	3	Y	NA	NA	S	NA	NA	N	NA	NA	NA	NA	NA	NA	NA	3	0	0.317871	1	30.6975	7.6	0.09375	3
T278_50_	1	3.6	0.875	4	Y	D	E	P	NA	NA	N	NA	NA	NA	NA	L	NA	NA	5	1	0.52254	1	23.6102	3.6	0.875	4
T280_5	0	50	0	3	Y	NA	E	S	NA	NA	N	NA	NA	NA	NA	L	NA	NA	4	1	0.379795	0	28.178	50	0	3
T33_7_	0	50	0.59375	1	Y	NA	E	NA	NA	NA	N	NA	NA	NA	H	I	NA	NA	3	2	0.201241	0	34.794	50	0.59375	1
THRO4156_18_	1	0.5	0.375	5	Y	E	NA	S	P	NA	N	NA	NA	NA	NA	NA	NA	NA	5	0	0.598138	1	21.5619	0.5	0.375	5
TRJO4551_58_	0	50	0	3	NA	D	E	P	P	NA	NA	NA	NA	NA	NA	NA	NA	I	4	1	0.379795	0	28.178	50	0	3
TRO_11_	0	50	0	3	Y	E	E	S	NA	NA	NA	NA	NA	NA	NA	NA	NA	I	4	1	0.379795	0	28.178	50	0	3
TT29P_3A1_2769	1	1.9	0.625	5	Y	D	E	S	P	NA	NA	NA	NA	NA	NA	NA	NA	NA	5	0	0.598138	1	21.5619	1.9	0.625	5
TT31P_2F10_2792	1	0.6	0.65625	6	Y	D	E	S	P	P	NA	NA	NA	NA	NA	NA	NA	NA	6	0	0.726782	1	16.9941	0.6	0.65625	6
TV1_21	0	25	0	1	Y	NA	E	NA	NA	NA	N	NA	NA	NA	H	I	NA	NA	3	2	0.201241	0	34.794	25	0	1
UNC6316_11	NA	NA	0	0	NA	E	NA	NA	NA	NA	N	NA	NA	NA	H	L	NA	NA	2	2	0.123554	NA	39.3618	NA	0	0
W61D_TCLA_71	NA	NA	0.28125	6	Y	D	E	S	P	NA	N	NA	NA	NA	NA	NA	NA	NA	6	0	0.726782	NA	16.9941	NA	0.28125	6
WEAU_d15_410_5017	1	1.1	0.78125	7	Y	D	E	S	P	E	N	NA	NA	NA	NA	NA	NA	NA	7	0	0.82621	1	12.4263	1.1	0.78125	7
WITO4160_33_	1	3.1	0.5625	6	Y	E	E	S	P	NA	N	NA	NA	NA	NA	NA	NA	NA	6	0	0.726782	1	16.9941	3.1	0.5625	6
X1100_c7	0	50	0	2	Y	NA	E	S	NA	NA	N	NA	T	NA	NA	L	NA	NA	4	2	0.310472	0	30.2262	50	0	2
X1193_c1	0	50	0.125	3	Y	NA	NA	S	NA	E	N	NA	NA	NA	NA	L	NA	NA	4	1	0.379795	0	28.178	50	0.125	3
X1254_c3	0	50	0	2	Y	NA	E	P	NA	NA	N	NA	T	NA	NA	L	NA	NA	4	2	0.310472	0	30.2262	50	0	2
X1854_c2_10	0	50	0	1	Y	NA	NA	S	NA	NA	NA	NA	NA	NA	NA	L	NA	NA	2	1	0.160879	0	37.3135	50	0	1
X2088_c9	0	50	0	-1	Y	NA	NA	P	NA	NA	NA	NA	S	NA	NA	L	NA	I	2	3	0.0939197	0	41.4101	50	0	-1
X2160_c25	0	50	0	3	Y	D	E	S	NA	NA	NA	NA	NA	NA	NA	NA	NA	I	4	1	0.379795	0	28.178	50	0	3
X2252_c7	0	50	0.03125	4	Y	NA	E	P	P	NA	N	NA	G	NA	NA	NA	NA	NA	5	1	0.52254	0	23.6102	50	0.03125	4
ZM106F_PB9	0	50	0	-3	NA	NA	NA	S	NA	NA	NA	S	T	NA	NA	L	NA	S	1	4	0.0409017	0	48.0261	50	0	-3
ZM109F_PB4_	0	50	0	-2	NA	NA	E	NA	NA	NA	NA	NA	S	NA	H	L	NA	NA	1	3	0.0548195	0	45.9779	50	0	-2
ZM135M_PL10a_	0	50	0.3125	1	NA	D	E	S	NA	NA	NA	NA	NA	NA	NA	L	NA	S	3	2	0.201241	0	34.794	50	0.3125	1
ZM197M_PB7_	1	19.9	0.09375	3	NA	E	E	S	NA	NA	N	NA	NA	NA	NA	L	NA	NA	4	1	0.379795	1	28.178	19.9	0.09375	3
ZM214M_PL15_	1	3	0.1875	-1	NA	NA	NA	S	NA	NA	N	H	NA	K	NA	L	NA	NA	2	3	0.0939197	1	41.4101	3	0.1875	-1
ZM215F_PB8	0	50	0	0	NA	NA	E	S	NA	NA	NA	NA	NA	NA	NA	L	NA	I	2	2	0.123554	0	39.3618	50	0	0
ZM233M_PB6_	0	50	0	1	NA	NA	E	S	NA	NA	N	NA	T	NA	NA	L	NA	NA	3	2	0.201241	0	34.794	50	0	1
ZM247v1_Rev_	NA	NA	0.125	2	Y	NA	NA	S	NA	E	N	NA	NA	K	NA	L	NA	NA	4	2	0.310472	NA	30.2262	NA	0.125	2
ZM249M_PL1_	1	3.2	0.59375	-1	Y	NA	NA	S	NA	NA	NA	NA	NA	K	NA	L	NA	S	2	3	0.0939197	1	41.4101	3.2	0.59375	-1
ZM53M_PB12_	1	25.9	0.90625	4	Y	D	E	S	NA	NA	N	NA	NA	NA	NA	L	NA	NA	5	1	0.52254	1	23.6102	25.9	0.90625	4
ZM55F_PB28a	0	50	0	2	NA	NA	E	S	NA	NA	N	NA	NA	NA	NA	L	NA	NA	3	1	0.255201	0	32.7457	50	0	2
